# Supplementary material for: Antispila oinophylla new species (Lepidoptera, Heliozelidae), a new North American grapevine leafminer invading Italian vineyards: taxonomy, DNA barcodes and life cycle
Source: Zookeys. 2012 Feb 22;(170):29–77. doi: 10.3897/zookeys.170.2617 (PMC3288679; doi:10.3897/zookeys.170.2617)
Supplement: XML Treatment for Antispila oinophylla [file zookeys.170.2617-treatment1.xml]

<!DOCTYPE tp:taxon-treatment
  PUBLIC "-//TaxonX//DTD Taxonomic Treatment Publishing DTD v0 20100105//EN" "tax-treatment-NSO.dtd">
<tp:taxon-treatment xmlns:tp="http://www.plazi.org/taxpub"><tp:treatment-meta><mixed-citation publication-type="journal"><person-group><name><surname>van Nieukerken</surname><given-names>Erik J.</given-names></name><name><surname>Wagner</surname><given-names>David L.</given-names></name><name><surname>Baldessari</surname><given-names>Mario</given-names></name><name><surname>Mazzon</surname><given-names>Luca</given-names></name><name><surname>Angeli</surname><given-names>Gino</given-names></name><name><surname>Girolami</surname><given-names>Vicenzo</given-names></name><name><surname>Duso</surname><given-names>Carlo</given-names></name><name><surname>Doorenweerd</surname><given-names>Camiel</given-names></name></person-group><article-title>
                    <italic>Antispila oinophylla</italic> new species (Lepidoptera, Heliozelidae), a new North American grapevine leafminer invading Italian vineyards: taxonomy, DNA barcodes and life cycle
                </article-title><source>Zookeys</source><day>22</day><month>2</month><year>2012</year><volume>2012</volume><issue>170</issue><fpage>29</fpage><lpage>77</lpage><pub-id pub-id-type="doi">10.3897/zookeys.170.2617</pub-id></mixed-citation></tp:treatment-meta><tp:nomenclature><tp:taxon-name>
                            <tp:taxon-name-part taxon-name-part-type="genus">Antispila</tp:taxon-name-part>
                            <tp:taxon-name-part taxon-name-part-type="species">oinophylla</tp:taxon-name-part>
                        <object-id xmlns:xlink="http://www.w3.org/1999/xlink" xlink:type="simple">urn:lsid:zoobank.org:act:F58A029E-A856-4414-B4EA-D7CAA6151948</object-id>
                        <object-id xmlns:xlink="http://www.w3.org/1999/xlink" xlink:type="simple">http://species-id.net/wiki/Antispila_oinophylla</object-id>
                        </tp:taxon-name><tp:taxon-authority>Van Nieukerken &amp; Wagner</tp:taxon-authority><tp:taxon-status xmlns:xlink="http://www.w3.org/1999/xlink" xlink:type="simple">sp. n.</tp:taxon-status><xref ref-type="fig" rid="F1">Figs 1</xref><xref ref-type="fig" rid="F2">–6</xref><xref ref-type="fig" rid="F4">9</xref><xref ref-type="fig" rid="F5"/><xref ref-type="fig" rid="F6"/><xref ref-type="fig" rid="F7">–29</xref><xref ref-type="fig" rid="F15">62</xref><xref ref-type="fig" rid="F16">63</xref><tp:nomenclature-citation-list><tp:nomenclature-citation><tp:taxon-name>Antispila</tp:taxon-name><comment> sp.; <xref ref-type="bibr" rid="B2">Baldessari et al. 2009</xref>: 68 [first record for Italy]; <xref ref-type="bibr" rid="B24">Duso et al. in press</xref> [pest status].</comment></tp:nomenclature-citation><tp:nomenclature-citation><tp:taxon-name>Antispila ampelopsifoliella</tp:taxon-name><comment>; <xref ref-type="bibr" rid="B62">Needham et al. 1928</xref>: 289 [partim]; <xref ref-type="bibr" rid="B17">Davis 1983</xref>: 4 [partim]; <xref ref-type="bibr" rid="B66">van Nieukerken 2011</xref>: Fauna Europaea database; <xref ref-type="bibr" rid="B49">Laštůvka 2009</xref>: S57; <xref ref-type="bibr" rid="B67">van Nieukerken et al. 2011a</xref>: 51. Misidentifications.</comment></tp:nomenclature-citation><tp:nomenclature-citation><tp:taxon-name>Antispila ampelopsiella</tp:taxon-name><comment>; <xref ref-type="bibr" rid="B25">Dyar et al. 1903</xref>: 539 [partim]; <xref ref-type="bibr" rid="B3">Barnes and McDunnough 1917</xref>: 181 [partim]; <xref ref-type="bibr" rid="B30">Forbes 1923</xref>: 226 [partim]; <xref ref-type="bibr" rid="B56">McDunnough 1939</xref>: 91 [partim]; <xref ref-type="bibr" rid="B9">Brower 1984</xref>: 29 [partim]. Misidentifications.</comment></tp:nomenclature-citation></tp:nomenclature-citation-list></tp:nomenclature><tp:treatment-sec sec-type="Type material"><title>Type material.</title><p> <bold>Holotype</bold> ♂, <bold>USA:</bold> Georgia, Murray Co., Chattahoochee Nat. Forest, E of Chatsworth, GA rd 52, 523 m, <named-content xmlns:xlink="http://www.w3.org/1999/xlink" content-type="dwc:verbatimCoordinates" xlink:type="simple">34.74066N, 84.71852W</named-content>, hardwood forest along highway, leafmines on <italic><tp:taxon-name>Vitis aestivalis</tp:taxon-name></italic> var. <italic>aestivalis</italic>, 14.x.2010, EvN2010266, emerged 14.iv–4.v.2011, E.J. van Nieukerken &amp; C. Doorenweerd, Genitalia slide EJvN 4204, RMNH.INS.24204 (RMNH).</p></tp:treatment-sec><tp:treatment-sec sec-type="Paratypes"><title>Paratypes.</title><p> 32♂, 31♀. <bold>Italy:</bold> 1♂, 3♀ (all dissected), Trento, Borgo Valsusana, leafmines 2007, on <italic><tp:taxon-name>Vitis vinifera</tp:taxon-name></italic>, emerged 1.iii–26.iv.2008, M. Baldessari; 3♀, same locality, 13.viii.2008; 10♂, 1♀ (1♂ RMNH.INS.23920 dissected &amp; DNA barcode), same locality, 18.viii.2008; 17♂, 18♀ (1♂ RMNH.INS.24038, 1♀ RMNH.INS.24039 dissected &amp; DNA barcode), same locality, 29.vi.2009, leafmines on <italic><tp:taxon-name>Vitis vinifera</tp:taxon-name></italic>, EvN no 2009903, emerged in Leiden, 14.vii–6.viii.2009, M. Baldessari (all RMNH). <bold>Canada:</bold> 1♂, <bold>Ontario</bold>, Ottawa, mines on <italic><tp:taxon-name>Vitis</tp:taxon-name></italic>, rearing 57–112, emerged 31.iii.1958, Freeman &amp; Lewis (CNC); 1♀, <bold>Quebec</bold>, Hull, mines on <italic><tp:taxon-name>Vitis</tp:taxon-name></italic>, rearing 55–228, emerged 26.vi.1956, T.N. Freeman (CNC). <bold>USA</bold>: 1♂, <bold>Connecticut</bold><!--PageBreak--><!--PageBreak-->, Tolland Co., Mansfield, 22.viii.1989, leafmines on Vitis, DLW89H37 breeding, emerged 4.v.1990, D.L. Wagner (DLW); 1♀ (dissected), <bold>Connecticut</bold>, Windham Co., Hampton, 916 Pudding Hill Rd., leafmines on <italic><tp:taxon-name>Vitis</tp:taxon-name></italic> 1–5.ix.1988, DLW 88J7, emerged 20.vii.1989, D.L. Wagner (DLW); 1♂ 1 ♀, <bold>Georgia</bold>, same data as holotype; 1♀, <bold>Georgia</bold>, Murray Co., Chattahoochee Nat. Forest, Cohutta Overlook, 730 m, <named-content xmlns:xlink="http://www.w3.org/1999/xlink" content-type="dwc:verbatimCoordinates" xlink:type="simple">34.785356N, 84.627323W</named-content>, shrub in forest clearing, leafmines on <italic><tp:taxon-name>Vitis aestivalis</tp:taxon-name></italic> var. <italic>bicolor</italic>, 14.x.2010, EvN2010270, emerged 19.iv.2011, E.J. van Nieukerken &amp; C. Doorenweerd (RMNH); 1♀ (dissected, EvN 4211), <bold>Kentucky</bold>, [Covington], bred, [19<sup>th</sup> century], Chambers, “pseudotype,” MCZ Type 1367 (MCZ); 1♂, 1♀ (♂ dissected), <bold>Vermont</bold>, Chittenden Co., South Burlington, leafmines on <italic><tp:taxon-name>Vitis</tp:taxon-name></italic> 11.viii.1988, DLW 88H23, emerged 30.iii–15.v.1989, D.L. Wagner (DLW).</p></tp:treatment-sec><tp:treatment-sec sec-type="Non-type material"><title>Non-type material</title><p>(all in RMNH)<bold>.</bold> <bold>Italy:</bold> leafmines &amp; larvae, Borgo Valsusana, 29.vi.2009, on <italic><tp:taxon-name>Vitis vinifera</tp:taxon-name></italic>, EvN no 2009903, M. Baldessari. <bold>USA:</bold> 1 larva, <bold>Connecticut</bold>, Tolland Co., Storrs campus, on <italic><tp:taxon-name>Vitis labrusca</tp:taxon-name></italic>, 185 m, 8.ix.2011, EvN2011168, B. Gagliardi; leafmines and larvae (being reared), <bold>Connecticut</bold>, New London Co., Connecticut College Arboretum, 34 m, <named-content xmlns:xlink="http://www.w3.org/1999/xlink" content-type="dwc:verbatimCoordinates" xlink:type="simple">41.37929N, 72.11121W</named-content>, on <italic><tp:taxon-name>Vitis labrusca</tp:taxon-name></italic>, 10.ix.2011, EvN2011193, E.J. van Nieukerken; leafmines and larvae (being reared), <bold>Connecticut</bold>, New Haven Co., West Rock Ridge SP, 125 m, <named-content xmlns:xlink="http://www.w3.org/1999/xlink" content-type="dwc:verbatimCoordinates" xlink:type="simple">41.33353N, 72.96423W</named-content>, on <italic><tp:taxon-name>Vitis aestivalis</tp:taxon-name></italic> var <italic>aestivalis</italic>, 10.ix.2011, EvN2011198, E.J. van Nieukerken; leafmines &amp; larvae (DNA barcode RMNH.INS.18394), <bold>Georgia,</bold> same data as holotype; leafmines &amp; larvae (DNA barcode RMNH.INS.18392), <bold>Georgia</bold>, Murray Co., Chattahoochee Nat. Forest, Cohutta Overlook, 730 m, <named-content xmlns:xlink="http://www.w3.org/1999/xlink" content-type="dwc:verbatimCoordinates" xlink:type="simple">34.78535N, 84.62732W</named-content>, shrub in forest clearing, leafmines on <italic><tp:taxon-name>Vitis aestivalis</tp:taxon-name></italic> var. <italic>bicolor</italic>, 14.x.2010, EvN2010270, E.J. van Nieukerken &amp; C. Doorenweerd (RMNH); leafmines &amp; 2 larvae (DNA barcode RMNH.INS.18533), <bold>Massachusetts</bold>, Berkshire Co., Beartown State forest, SW margin, 480 m, <named-content xmlns:xlink="http://www.w3.org/1999/xlink" content-type="dwc:verbatimCoordinates" xlink:type="simple">42.19814N, 73.28928W</named-content>, on <italic><tp:taxon-name>Vitis riparia</tp:taxon-name></italic>, 12.ix.2011, EvN2011208, E.J. van Nieukerken; leafmines &amp; larvae (DNA barcode RMNH.INS.18558), <bold>New York</bold>, Essex Co., Hwy 9N, 3.5 km WSW Keeseville, 142 m, <named-content xmlns:xlink="http://www.w3.org/1999/xlink" content-type="dwc:verbatimCoordinates" xlink:type="simple">44.49233N, 73.52042W</named-content>, on <italic><tp:taxon-name>Vitis riparia</tp:taxon-name></italic>, 14.ix.2011, EvN2011237, E.J. van Nieukerken; leafmines &amp; larvae (DNA barcode RMNH.INS.18555), <bold>New York</bold>, Essex Co., Wilsboro, Noblewood Park, 62 m, <named-content xmlns:xlink="http://www.w3.org/1999/xlink" content-type="dwc:verbatimCoordinates" xlink:type="simple">44.35216N, 73.36435W</named-content>, on <italic><tp:taxon-name>Vitis riparia</tp:taxon-name></italic>, 14.ix.2011, EvN2011244, E.J. van Nieukerken; leafmines &amp; larvae (DNA barcodes RMNH.INS.18298, 18300), <bold>Tennessee</bold>, Blount Co., NP Great Smoky Mts, Rich Mountain Gap, 619 m, <named-content xmlns:xlink="http://www.w3.org/1999/xlink" content-type="dwc:verbatimCoordinates" xlink:type="simple">35.64557N, 83.80537W</named-content>, rich forest on limestone ridge, leafmines on <italic><tp:taxon-name>Vitis vulpina</tp:taxon-name></italic>, 2.x.2010, EvN2010119, E.J. van Nieukerken &amp; C. Doorenweerd (RMNH); mine and larva, (DNA barcode LGSME035–06), <bold>Tennessee</bold>, Cocke Co., Cosby, ATBI house, <named-content xmlns:xlink="http://www.w3.org/1999/xlink" content-type="dwc:verbatimCoordinates" xlink:type="simple">35.77771N, 83.21359W</named-content>, on <italic><tp:taxon-name>Vitis</tp:taxon-name></italic> sp. 12.viii.2006, DLW 2006H55, D.L. Wagner (DLW); leafmines &amp; larvae (being reared and DNA barcode RMNH.INS.18669), <bold>Vermont</bold><!--PageBreak--><!--PageBreak-->, Addison Co., Button Bay SP, Lake Champlain borders, 44 m, <named-content xmlns:xlink="http://www.w3.org/1999/xlink" content-type="dwc:verbatimCoordinates" xlink:type="simple">44.18154N, 73.36892W</named-content>, on <italic><tp:taxon-name>Vitis riparia</tp:taxon-name></italic>, 16.ix.2011, EvN2011253, E.J. van Nieukerken.</p></tp:treatment-sec><tp:treatment-sec sec-type="Differential diagnosis"><title>Differential diagnosis.</title><p>In North America, at least four other species have an apical silver spot (together forming the <italic>ampelopsifoliella</italic> group): <italic><tp:taxon-name>Antispila ampelopsifoliella</tp:taxon-name></italic> , <italic><tp:taxon-name>Antispila voraginella</tp:taxon-name></italic>, which has a darker head, an unnamed species from <italic><tp:taxon-name>Vitis</tp:taxon-name></italic> (here <italic><tp:taxon-name>Antispila</tp:taxon-name></italic> “vitis2”) and <italic><tp:taxon-name>Antispila hydrangaeella</tp:taxon-name></italic> Chambers, 1874. The latter, which is closely similar in appearance, can be separated by the greater number of white flagellomeres at the antennal tip (six segments) and feeds on <italic><tp:taxon-name>Hydrangea arborescens</tp:taxon-name></italic> L. (<tp:taxon-name>Hydrangeaceae</tp:taxon-name>). Dissection of genitalia is needed to distinguish <italic><tp:taxon-name>Antispila oinophylla</tp:taxon-name></italic> from other members of the <italic>ampelopsifoliella</italic> group. Male genitalia are characterised by the long carinal spine at the phallotrema and several other details; female genitalia differ by the number of cusps on the ovipositor from at least <italic><tp:taxon-name>Antispila ampelopsifoliella</tp:taxon-name></italic>.</p><p>In Europe, <italic><tp:taxon-name>Antispila oinophylla</tp:taxon-name></italic> differs from all other <tp:taxon-name>Heliozelidae</tp:taxon-name> with a similar forewing colour pattern (species of <italic><tp:taxon-name>Antispila</tp:taxon-name></italic>, <italic><tp:taxon-name>Antispilina</tp:taxon-name></italic> and <italic><tp:taxon-name>Holocacista</tp:taxon-name></italic>) by the presence of a small silvery spot in the apical part of forewing and the distinctly white head. Some <tp:taxon-name>Elachistidae</tp:taxon-name> are superficially similar, but differ in long-pointed and upcurved palpi, longer antennae and more elongate habitus.</p><p>The leafmine of <italic><tp:taxon-name>Antispila oinophylla</tp:taxon-name></italic> differs from that of <italic><tp:taxon-name>Holocacista rivillei</tp:taxon-name></italic> by its short initial gallery, which is later usually completely incorporated into the blotch, whereas the initial gallery of <italic><tp:taxon-name>Holocacista rivillei</tp:taxon-name></italic> mines is usually as long as or longer than the blotch, and remains intact. In Eastern North America other <italic><tp:taxon-name>Vitis</tp:taxon-name></italic>-feeding <italic><tp:taxon-name>Antispila</tp:taxon-name></italic> do not show the concentric arrangement of frass that is typical for <italic><tp:taxon-name>Antispila oinophylla</tp:taxon-name></italic> – particularly in thinner leaves –and the mines are often larger. Mines of <italic><tp:taxon-name>Antispila</tp:taxon-name></italic> cf <italic>isabella</italic> and related species are much larger, and also have much larger cut-outs, 5 mm or longer. Since not all <italic><tp:taxon-name>Vitis</tp:taxon-name></italic> miners have been comprehensively studied, mine identification cannot yet be relied on.</p></tp:treatment-sec><tp:treatment-sec sec-type="Description"><title>Description.</title><p>Adult (<xref ref-type="fig" rid="F1">Figs 1–5</xref>). Head face and vertex covered with appressed, strongly metallic, silvery-white scales, more prominently raised in male. Palpi porrect, white; base of proboscis covered with white scales. Antenna fuscous, apical 1 or 2 flagellomeres white. Labial palp silvery white, slightly upturned. Thorax lead-coloured, shiny, contrasting with forewings. Legs grey, tarsi mostly yellowish white, especially on undersides. Forewing dark fuscous with silver-golden patterning; an outwardly oblique fascia from 1/8 of posterior margin to 1/4 of costa, narrowing towards costa; triangular (dorsal) spot at middle of posterior margin, reaching to middle of wing, smaller triangular costal spot just beyond middle, sometimes touching dorsal spot; small, silvery subapical spot in middle of wing at 3/4; fringe line distinct. Terminal fringe paler. Hindwing pale grey. Abdomen lead-coloured, including vestiture on external genitalia.</p><fig id="F1" position="float" orientation="portrait"><label>Figures 1–5.</label><caption><p><italic><tp:taxon-name>Antispila oinophylla</tp:taxon-name></italic>, adult habitus. <bold>1</bold> Male holotype, RMNH.INS.24204 <bold>2</bold> Female paratype, RMNH.INS.24039, Italy, Borgo Valsusana. <bold>3–5</bold> Alive male,Georgia, paratype, emerged 29.iv.2011.</p></caption><graphic xmlns:xlink="http://www.w3.org/1999/xlink" xlink:href="ZooKeys-170-029-g001.jpg" position="float" orientation="portrait" xlink:type="simple"/></fig><p>Measurements: male: forewing length 2.5–2.8 mm (2.6 ± 0.10, n=11), wingspan 5.5–6.2 mm, 25–31 antennal segments (29.1 ± 1.9, n=11); female: forewing length 2.3–2.8 mm (2.5 ± 0.16, n=10), wingspan 4.8–5.6 mm, 25–29 antennal segments (27.2 ± 1.4, n=8).</p><p>Venation (<xref ref-type="fig" rid="F2">Fig. 6</xref>). Forewing with Sc barely visible. R1 a separate vein, connected by persistent trachea to Rs+M stem. Rs+M terminating in five branches, interpreted<!--PageBreak--> as Rs2 (possibly with 1) to costa, Rs3+4 to costa just before apex, M1 to dorsum just beyond apex, M2+3 to dorsum and a weakly developed CuA. A1+2 a strong separate vein. Hindwing with Sc barely or not visible, Rs+M a strong vein, bifurcate from ca. 1/4<sup>th</sup>, upper vein ending in two branches: Rs and M1, lower vein single (M3); Cu and A1+2 separate veins.</p><p>Compared to the complicate venation of many other <italic><tp:taxon-name>Antispila</tp:taxon-name></italic> species, including the type species <italic><tp:taxon-name>Antispila metalella</tp:taxon-name></italic>, (example in <xref ref-type="fig" rid="F2">Fig. 7</xref>, <italic><tp:taxon-name>Antispila treitschkiella</tp:taxon-name></italic>) venation reduced with loss of forewing cell, separate M stem and connection between R1 and Rs, loss of Rs1 and in hindwing loss of M2. The venation more closely resembles that of <italic><tp:taxon-name>Holocacista rivillei</tp:taxon-name></italic> (<xref ref-type="fig" rid="F3">Fig. 8</xref>), which is even more reduced and also lacks Cu in the forewing.</p><fig id="F2" position="float" orientation="portrait"><label>Figures 6–7.</label><caption><p><italic><tp:taxon-name>Antispila</tp:taxon-name></italic>, venation. <bold>6</bold> <italic><tp:taxon-name>Antispila oinophylla</tp:taxon-name></italic>, male, Italy, RMNH.INS.24257 <bold>7</bold> <italic><tp:taxon-name>Antispila treitschkiella</tp:taxon-name></italic>, male, Netherlands, Leiden, RMNH.INS.24258.</p></caption><graphic xmlns:xlink="http://www.w3.org/1999/xlink" xlink:href="ZooKeys-170-029-g002.jpg" position="float" orientation="portrait" xlink:type="simple"/></fig><fig id="F3" position="float" orientation="portrait"><label>Figure 8.</label><caption><p><italic><tp:taxon-name>Holocacista rivillei</tp:taxon-name></italic>, venation.Female, Italy, RMNH.INS.24259.</p></caption><graphic xmlns:xlink="http://www.w3.org/1999/xlink" xlink:href="ZooKeys-170-029-g003.jpg" position="float" orientation="portrait" xlink:type="simple"/></fig><p>Male genitalia (<xref ref-type="fig" rid="F4">Figs 9–16</xref>). Uncus bar-shaped, with two large setae dorsally. Vinculum very long, anteriorly rounded, posteriorly shallowly bilobed. Valva more or less triangular, pecten on pedicel, with 10–13 comb teeth (<xref ref-type="fig" rid="F4">Fig. 15</xref>); inner margin of valva with setose lobe anterior to pecten pedicel; basally with a triangular protuberance, almost touching that of other valva; transtilla with trapezoid medial plate, sublateral processes relatively short. Juxta anteriorly spade-shaped, about half as long as phallus. Phallus long, anteriorly much widened, at phallotrema with a comb of about 10–12 strong teeth and at left side a very long curved process (<xref ref-type="fig" rid="F4">Figs 10–12, 16</xref>).</p><fig id="F4" position="float" orientation="portrait"><label>Figures 9–16.</label><caption><p><italic><tp:taxon-name>Antispila oinophylla</tp:taxon-name></italic>, male genitalia.Paratype, Italy,RMNH.INS.23920 (<bold>9, 15, 16</bold>), Paratype, Italy, RMNH.INS.15247 (<bold>12</bold>),Holotype, RMNH.INS.24204 (<bold>10, 11, 13–14</bold>). <bold>9</bold> Complete genitalia with separate phallus in ventral view <bold>10–12</bold> Phallus and juxta in ventro-lateral view <bold>15–16 </bold>Complex of tegumen, uncus, valvae and transtilla <bold>15</bold> Detail of valval tips and pectinifers <bold>16</bold> Detail of spines near phallotrema.</p></caption><graphic xmlns:xlink="http://www.w3.org/1999/xlink" xlink:href="ZooKeys-170-029-g004.jpg" position="float" orientation="portrait" xlink:type="simple"/></fig><p>Female genitalia (<xref ref-type="fig" rid="F5">Figs 17–20</xref>). Ovipositor with 4–5 cusps at either side (<xref ref-type="fig" rid="F5">Fig. 19</xref>). S8 medially indented, with many papillate setal sockets. Vestibulum with broad, indistinct sclerotization and no spines (<xref ref-type="fig" rid="F5">Fig. 18</xref>).</p><fig id="F5" position="float" orientation="portrait"><label>Figures 17–20.</label><caption><p><italic><tp:taxon-name>Antispila oinophylla</tp:taxon-name></italic>, female genitalia. <bold>17</bold> Terminal segmentsandapophyses, ventral view, paratype, EJvN4211,USA, Kentucky (pseudotype <italic>ampelopsifoliella</italic>) <bold>18</bold> Internal genitalia, lateral view, showing sclerotisation in vestibulum,paratype, EJvN4206,USA, Connecticut <bold>19</bold> Ovipositor tip, dorsal view, EJvN4206 <bold>20</bold> Detail of S8, ventral view,paratype, Italy,RMNH.INS.15244.</p></caption><graphic xmlns:xlink="http://www.w3.org/1999/xlink" xlink:href="ZooKeys-170-029-g005.jpg" position="float" orientation="portrait" xlink:type="simple"/></fig></tp:treatment-sec><tp:treatment-sec sec-type="Biology"><title>Biology.</title><p>Host plants.In North America reared from or found as larva on summer grape <italic><tp:taxon-name>Vitis aestivalis</tp:taxon-name></italic> Michx., both var. <italic>aestivalis</italic> and var. <italic>bicolor</italic> Deam, fox grape <italic><tp:taxon-name>Vitis labrusca</tp:taxon-name></italic> L., riverbank grape <italic><tp:taxon-name>Vitis riparia</tp:taxon-name></italic> Michx. and frost grape <italic><tp:taxon-name>Vitis vulpina</tp:taxon-name></italic> L. Literature <!--PageBreak--><!--PageBreak--><!--PageBreak-->records of <italic><tp:taxon-name>Antispila</tp:taxon-name></italic> “<italic>ampelopsifoliella</italic>” from <italic><tp:taxon-name>Vitis</tp:taxon-name></italic> or grape likely refer to this species (<xref ref-type="bibr" rid="B12">Chambers 1874a</xref><xref ref-type="bibr" rid="B13">, b</xref>; <xref ref-type="bibr" rid="B30">Forbes 1923</xref>; <xref ref-type="bibr" rid="B62">Needham et al. 1928</xref>). We did not find any reports of this species occurring in vineyards in North America. In Italy mines produced by <italic><tp:taxon-name>Antispila oinophylla</tp:taxon-name></italic> were detected on various <italic><tp:taxon-name>Vitis vinifera</tp:taxon-name></italic> cultivars, hybrids (e.g. <italic><tp:taxon-name>Vitis riparia</tp:taxon-name></italic> x <italic>rupestris</italic>) and French-American grapes (e.g. Clinton). Infestation levels on the latter were comparable with those observed on commercial vineyards. A preference for some grape cultivars (e.g. Cabernet Sauvignon, Chardonnay, Muscat) is suggested from observations carried out in mixed cultivar vineyards. It is interesting that we also found active mines on Virginia creeper <italic><tp:taxon-name>Parthenocissus quinquefolia</tp:taxon-name></italic> in Italy (Levico and Caldonazzo, Trento province) (identification of larvae confirmed by DNA barcodes, no rearing attempted), whereas we have as yet no records of <italic><tp:taxon-name>Antispila oinophylla</tp:taxon-name></italic> from this host in North America.</p><p>Leafmines (<xref ref-type="fig" rid="F6">Figs 21–28</xref>). The egg is inserted on the underside of a leaf, usually within 1–2 mm from a vein. The mine starts as a rather straight or slightly contorted gallery towards the vein, usually forms a right angle and often follows the vein for a short distance, then again turns away from the vein where it expands into a blotch. The gallery portion, of variable length, is usually later incorporated into the blotch mine. The frass is linear, usually occupies the complete mine width, but occasionally is deposited in a thin line (<xref ref-type="fig" rid="F6">Fig. 27</xref>). In the blotch much of the blackish-brown frass is deposited close to the origin in semicircular concentric frass lines. This characteristic pattern is best seen in thin shade leaves (e.g., <xref ref-type="fig" rid="F6">Figs 25, 26</xref>); in sun-exposed leaves the frass pattern is often obscured. The whole mine occupies as a rule an area of less than 10 × 10 mm; only in thin leaves are mines appreciably larger. The larva cuts out an elliptic case of about 3.2–4.0 mm long.</p><fig id="F6" position="float" orientation="portrait"><label>Figures 21–28.</label><caption><p><italic><tp:taxon-name>Antispila oinophylla</tp:taxon-name></italic>, life history: leafmines on several species of <italic><tp:taxon-name>Vitis</tp:taxon-name></italic> and different localities. <bold>21, 23, 24</bold> Italy, Borgo Valsusana, <italic><tp:taxon-name>Vitis vinifera</tp:taxon-name></italic>, 25.vi.2009 <bold>22</bold> USA: Vermont, Button Bay SP, <italic><tp:taxon-name>Vitis riparia</tp:taxon-name></italic> 16.ix.2011 <bold>25</bold> USA:Tennessee, NP Great Smoky Mts,<italic><tp:taxon-name>Vitis vulpina</tp:taxon-name></italic>, 2.x.2010, mine in shade leaf <bold>26, 28</bold> USA: Georgia, type locality, <italic><tp:taxon-name>Vitis aestivalis</tp:taxon-name></italic> var. <italic>aestivalis</italic>, 14.x.2010 <bold>27</bold> USA: Vermont, Button Bay SP, <italic><tp:taxon-name>Vitis riparia</tp:taxon-name></italic>, 16.ix.2011, DNA barcode,RMNH.INS.18589.</p></caption><graphic xmlns:xlink="http://www.w3.org/1999/xlink" xlink:href="ZooKeys-170-029-g006.jpg" position="float" orientation="portrait" xlink:type="simple"/></fig></tp:treatment-sec><tp:treatment-sec sec-type="Distribution"><title>Distribution</title><p>(<xref ref-type="fig" rid="F7">Fig. 29</xref>, <xref ref-type="fig" rid="F15">62</xref>). In North America, <italic><tp:taxon-name>Antispila oinophylla</tp:taxon-name></italic> is known with certainty (material cited) from Canada: Ontario, Quebec; USA: Connecticut, Georgia, Kentucky, New York, Tennessee, and Vermont. Records under <italic><tp:taxon-name>Antispila ampelopsifoliella</tp:taxon-name></italic> from Maine, Missouri, and Ohio (<xref ref-type="bibr" rid="B9">Brower 1984</xref>, <xref ref-type="bibr" rid="B30">Forbes 1923</xref>) may partly refer to this species. In Europe introduced into northern Italy, see below. In our experience in the southern Appalachians and New England, at least in the fall, <italic><tp:taxon-name>Antispila oinophylla</tp:taxon-name></italic> is often the most abundant <italic><tp:taxon-name>Antispila</tp:taxon-name></italic> species occurring on <italic><tp:taxon-name>Vitis</tp:taxon-name></italic>.</p><fig id="F7" position="float" orientation="portrait"><label>Figure 29.</label><caption><p><italic><tp:taxon-name>Antispila oinophylla</tp:taxon-name></italic>, distribution in North America.</p></caption><graphic xmlns:xlink="http://www.w3.org/1999/xlink" xlink:href="ZooKeys-170-029-g007.jpg" position="float" orientation="portrait" xlink:type="simple"/></fig></tp:treatment-sec><tp:treatment-sec sec-type="Etymology"><title>Etymology.</title><p>The epithet <italic>oinophylla</italic>, a noun in apposition, is from the Greek οινος (oinos = wine) and φυλλον, plural φυλλα (phyllon, phylla = leaf), “wine leaves,” because the larva lives in the leaves of the grapevine from which wine is made.</p></tp:treatment-sec><tp:treatment-sec sec-type="Justification for status as new species"><title>Justification for status as new species.</title><p>Four species feeding on <tp:taxon-name>Vitaceae</tp:taxon-name> have been named previously from North America. No name-bearing types are available for three species, only for <italic><tp:taxon-name>Antispila voraginella</tp:taxon-name></italic> is a holotype extant. The latter is clearly different from <italic><tp:taxon-name>Antispila oinophylla</tp:taxon-name></italic>, and restricted to western North America. For the eastern species <italic><tp:taxon-name>Antispila isabella</tp:taxon-name></italic>, <italic><tp:taxon-name>Antispila viticordifoliella</tp:taxon-name></italic> and <italic><tp:taxon-name>Antispila ampelopsifoliella</tp:taxon-name></italic>, we have only the original descriptions and subsequent interpretations to establish identities. The fact that our preliminary sampling of DNA barcodes for grape-feeding <italic><tp:taxon-name>Antispila</tp:taxon-name></italic> show great diversity, complicates matters further. Below, we will discuss these three species in the chronological order of their descriptions.</p><!--PageBreak--><!--PageBreak--><p><italic><tp:taxon-name>Antispila isabella</tp:taxon-name></italic> was described from mines on “Isabella grape” (a cultivar of <italic><tp:taxon-name>Vitis labrusca</tp:taxon-name></italic>) and adults (<xref ref-type="bibr" rid="B14">Clemens 1860</xref>). The description unequivocally describes a relatively large species without a silvery apical spot. Clemens characterizes the case (shield) as large and almost roundish – both features exclude our species. We have tentatively named one larger barcode cluster as <italic><tp:taxon-name>Antispila</tp:taxon-name></italic> cf. <italic>isabella</italic>, because mines and adults conform to this description.</p><p><italic><tp:taxon-name>Antispila viticordifoliella</tp:taxon-name></italic> was also described by Clemens in 1860, from mines on “wild grapes” only, differing by a smaller case (shield) and a larva “without dots.” Although the foodplant was not explicitly mentioned by Clemens, from the species name it is evident that the host must have been <italic><tp:taxon-name>Vitis cordifolia</tp:taxon-name></italic> Michx. (a synonym of <italic><tp:taxon-name>Vitis vulpina</tp:taxon-name></italic>). In fact his very brief description could fit the mines of <italic><tp:taxon-name>Antispila oinophylla</tp:taxon-name></italic>, but subsequently the name has always (e.g. <xref ref-type="bibr" rid="B30">Forbes 1923</xref>) been used in the sense of <xref ref-type="bibr" rid="B12">Chambers (1874a)</xref>, who first described the moth (as “<italic>viticordifoliella</italic> N. sp.?”), without an apical spot and with several, white, distal flagellomeres. He reared that moth from the same hostplant (<italic><tp:taxon-name>Vitis cordifolia</tp:taxon-name></italic>)as Clemens did, and was not able to find the mine on any other <italic><tp:taxon-name>Vitis</tp:taxon-name></italic> (<xref ref-type="bibr" rid="B12">Chambers 1874a</xref>: 169). One of the species that we studied from <italic><tp:taxon-name>Parthenocissus</tp:taxon-name></italic> has similar externals, and is named here <italic><tp:taxon-name>Antispila</tp:taxon-name></italic> cf <italic>viticordifoliella</italic> (<xref ref-type="fig" rid="F11">Fig. 37</xref>). Because we haven’t been able to find or rear any similar adults from <italic><tp:taxon-name>Vitis</tp:taxon-name></italic> we are at the moment unable to establish if the <italic><tp:taxon-name>Parthenocissus</tp:taxon-name></italic> miner is indeed the same as <italic><tp:taxon-name>Antispila viticordifoliella</tp:taxon-name></italic>, but clearly it is not our species (because it lacks an apical spot). In a future revision a neotype will need to be selected to firmly anchor the identity of this species, material from the Chambers’ collection (two extant “syntypes”, see <xref ref-type="bibr" rid="B60">Miller and Hodges 1990</xref>) probably is most suitable for that goal. In collections and websites (e.g., <ext-link xmlns:xlink="http://www.w3.org/1999/xlink" ext-link-type="uri" xlink:href="http://mothphotographersgroup.msstate.edu/" xlink:type="simple">http://mothphotographersgroup.msstate.edu/</ext-link>) the name <italic><tp:taxon-name>Antispila viticordifoliella</tp:taxon-name></italic> is often misinterpreted as the species that we call <italic><tp:taxon-name>Antispila</tp:taxon-name></italic> cf <italic>isabella</italic> or a closely related one.</p><p><italic><tp:taxon-name>Antispila ampelopsifoliella</tp:taxon-name></italic>:Chambers(1874a: 168) only briefly described the mine and larva from “<italic><tp:taxon-name>Ampelopsis quinquefolia</tp:taxon-name></italic>” [= <italic><tp:taxon-name>Parthenocissus quinquefolia</tp:taxon-name></italic>] (and stated that he “never succeeded in breeding it.”). Only a month later he described the moth under the name “<italic><tp:taxon-name>Antispila ampelopsisella</tp:taxon-name></italic>” [sic, considered as a subsequent incorrect spelling], writing: “Since that paper was placed in the hands of the Editor, many months ago, I have succeeded in rearing it from the mine [from <italic><tp:taxon-name>Parthenocissus</tp:taxon-name></italic>]” (<xref ref-type="bibr" rid="B13">Chambers 1874b</xref>). Theconfusionof the new specieswith <italic><tp:taxon-name>Antispila ampelopsifoliella</tp:taxon-name></italic> dates from Chambers’ original description, because he also described a moth that he reared from <italic><tp:taxon-name>Vitis</tp:taxon-name></italic> and shows the external characters of both species:</p><p>“Last summer I found its leaves [referring to a <italic><tp:taxon-name>Vitis</tp:taxon-name></italic> species] mined by a larva closely resembling that of <italic><tp:taxon-name>Antispila ampelopsifoliella</tp:taxon-name></italic>, supra, and which I suspect to be the same. ….. From it I bred the species described below, which I do not now name, as it may prove to be identical with <italic><tp:taxon-name>Antispila ampelopsifoliella</tp:taxon-name></italic>.” (<xref ref-type="bibr" rid="B12">Chambers 1874a</xref>). One month later he wrote: “but I believe it to be the same” (<xref ref-type="bibr" rid="B13">Chambers 1874b</xref>). Ever since these two publications, the species has been considered to feed both on <italic><tp:taxon-name>Parthenocissus</tp:taxon-name></italic> and <italic><tp:taxon-name>Vitis</tp:taxon-name></italic> (e.g., <xref ref-type="bibr" rid="B30">Forbes 1923</xref>; <xref ref-type="bibr" rid="B9">Brower 1984</xref>). However, our rearing and barcode data show that two or three species of <italic><tp:taxon-name>Antispila</tp:taxon-name></italic> are feeding on <italic><tp:taxon-name>Parthenocissus</tp:taxon-name></italic>, which show large barcode distances to <italic><tp:taxon-name>Antispila oinophylla</tp:taxon-name></italic> or other <italic><tp:taxon-name>Vitis</tp:taxon-name></italic> miners (<xref ref-type="fig" rid="F8">Fig. 30</xref>), and thus are not identical.</p><fig id="F8" position="float" orientation="portrait"><label>Figure 30.</label><caption><p>Neighbor-joining tree for heliozelid COI barcodes, based on uncorrected pairwise distances. Numbers on branches are bootstrap values, 10,000 replicates. <tp:taxon-name>Vitaceae</tp:taxon-name>-feeding clusters are coloured differently, others in black. Labels include species name or informal name, codes for country and state (in North America) and sample numbers (Genbank numbers for sequences taken from Genbank).</p></caption><graphic xmlns:xlink="http://www.w3.org/1999/xlink" xlink:href="ZooKeys-170-029-g008.jpg" position="float" orientation="portrait" xlink:type="simple"/></fig><!--PageBreak--><p>In Chambers’ collection at MCZ there are three specimens under the name <italic><tp:taxon-name>Antispila ampelopsifoliella</tp:taxon-name></italic> that probably served as the basis for the adult description. These specimens were termed pseudotypes <bold>(</bold><xref ref-type="bibr" rid="B60">Miller and Hodges 1990</xref>), since they were not available at the time of the original description, because then Chambers only had mines and larvae available. Of the three specimens, one is completely missing from the pin. The one labelled as from <italic><tp:taxon-name>Parthenocissus</tp:taxon-name></italic> unfortunately is heavily damaged, only a forewing and hindwing being present. A third specimen, a female, is complete and was dissected (<xref ref-type="fig" rid="F5">Fig. 17</xref>). This specimen, however, appears to be <italic><tp:taxon-name>Antispila oinophylla</tp:taxon-name></italic>. This is no surprise, since <xref ref-type="bibr" rid="B12">Chambers (1874a</xref>, <xref ref-type="bibr" rid="B13">1874b</xref>) considered the <italic><tp:taxon-name>Vitis</tp:taxon-name></italic> miner to be the same as the <italic><tp:taxon-name>Parthenocissus</tp:taxon-name></italic> miner, and thus he would have placed specimens reared from both hosts under the same name. There is no indication of the hostplant or the collecting year on this particular specimen, so it is useless for confirmation of the identity of <italic><tp:taxon-name>Antispila ampelopsifoliella</tp:taxon-name></italic>.</p><p>We restrict here the usage of the name <italic><tp:taxon-name>Antispila ampelopsifoliella</tp:taxon-name></italic> to the species feeding on <italic><tp:taxon-name>Parthenocissus</tp:taxon-name></italic>, with an apical spot (The generic name for <italic><tp:taxon-name>Parthenocissus quinquefolia</tp:taxon-name></italic> was <italic><tp:taxon-name>Ampelopsis</tp:taxon-name></italic> at the time Chambers described the species.) Although we have not obtained a DNA barcode form such an adult, the fact that an adult from the other cluster on this host (see below) does not have such a spot and is tentatively identified as <italic><tp:taxon-name>Antispila</tp:taxon-name></italic> cf <italic>viticordifoliella</italic>, we can associate <italic><tp:taxon-name>Antispila ampelopsifoliella</tp:taxon-name></italic> adults with one of the larval types.<!--PageBreak--> When adults are available for all barcode clusters, we suggest that a neotype be selected from material reared from <italic><tp:taxon-name>Parthenocissus</tp:taxon-name></italic> from the vicinity of Covington, Kentucky, to fix the identity of Chambers’ name.</p></tp:treatment-sec><tp:treatment-sec><!--Section generated to contain objects referenced in tp:taxon-treatment.--><fig id="F15" position="float" orientation="portrait"><label>Figure 62.</label><caption><p>Map showing the distribution of <italic><tp:taxon-name>Antispila oinophylla</tp:taxon-name></italic> in Italy up to 2010 (filled circles = sites of occurrence; arrow = site of collection specimens for sequencing).</p></caption><graphic xmlns:xlink="http://www.w3.org/1999/xlink" xlink:href="ZooKeys-170-029-g015.jpg" position="float" orientation="portrait" xlink:type="simple"/></fig><fig id="F16" position="float" orientation="portrait"><label>Figure 63.</label><caption><p>Incidence of the <italic><tp:taxon-name>Antispila oinophylla</tp:taxon-name></italic> infestation at Borgo Valsugana (Trento province, Italy) in 2009 expressed as <bold>A</bold> the number of mines per leaf and <bold>B</bold> the percentage of infested leaves (mean ± SE).</p></caption><graphic xmlns:xlink="http://www.w3.org/1999/xlink" xlink:href="ZooKeys-170-029-g016.jpg" position="float" orientation="portrait" xlink:type="simple"/></fig><fig id="F11" position="float" orientation="portrait"><label>Figures 33–41.</label><caption><p> <italic><tp:taxon-name>Holocacista</tp:taxon-name></italic> and <italic><tp:taxon-name>Antispila</tp:taxon-name></italic> adult habitus in dorsal or lateral(<bold>40, 41</bold>)view. <bold>33</bold> <italic><tp:taxon-name>Holocacista rivillei</tp:taxon-name></italic>, male, Italy <bold>34</bold> <italic><tp:taxon-name>Antispila voraginella</tp:taxon-name></italic>, male, USA: Arizona, genitalia slide EJvN3918 <bold>35</bold> <italic><tp:taxon-name>Antispila ampelopsifoliella</tp:taxon-name></italic>, female, USA, Vermont: Salisbury, genitalia slide JCK15220 <bold>36</bold> <italic><tp:taxon-name>Antispila hydrangaeella</tp:taxon-name></italic>, female, USA: Georgia, Chattahoochee NF <bold>37</bold> <italic><tp:taxon-name>Antispila</tp:taxon-name></italic> cf <italic>viticordifoliella</italic>, female, Canada: Ottawa <bold>38, 39</bold> <italic><tp:taxon-name>Antispila</tp:taxon-name></italic> cf <italic>isabella</italic>, male, upper and underside (39) with androconial scales, USA: Connecticut, Mansfield, DLW90J8 <bold>40</bold> <italic><tp:taxon-name>Antispila</tp:taxon-name></italic> “vitis1”, female, USA: Florida, genitalia slide EJvN4205 <bold>41</bold> <italic><tp:taxon-name>Antispila</tp:taxon-name></italic> cf <italic>viticordifoliella</italic>, female, USA: Florida, genitalia slide EJvN4207. Arrows indicate white tipped antennae in <italic><tp:taxon-name>Antispila hydrangaeella</tp:taxon-name></italic> and cf <italic>viticordifoliella</italic>.</p></caption><graphic xmlns:xlink="http://www.w3.org/1999/xlink" xlink:href="ZooKeys-170-029-g011.jpg" position="float" orientation="portrait" xlink:type="simple"/></fig></tp:treatment-sec><ref-list><ref id="B2"><mixed-citation xmlns:xlink="http://www.w3.org/1999/xlink" xlink:type="simple"><person-group><name name-style="western"><surname>Baldessari</surname><given-names>M</given-names></name><name name-style="western"><surname>Angeli</surname><given-names>G</given-names></name><name name-style="western"><surname>Girolami</surname><given-names>V</given-names></name><name name-style="western"><surname>Mazzon</surname><given-names>L</given-names></name><name name-style="western"><surname>Nieukerken EJ</surname><given-names>van</given-names></name><name name-style="western"><surname>Duso</surname><given-names>C</given-names></name></person-group> (<year>2009</year>)<source><italic>Antispila</italic> sp. minatore fogliare segnalato in Italia su vite. L’Informatore Agrario 2009: 68–72. <ext-link ext-link-type="uri" xlink:href="http://www.repository.naturalis.nl/document/133352" xlink:type="simple">http://www.repository.naturalis.nl/document/133352</ext-link></source></mixed-citation></ref><ref id="B24"><mixed-citation xmlns:xlink="http://www.w3.org/1999/xlink" xlink:type="simple"><person-group><name name-style="western"><surname>Duso</surname><given-names>C</given-names></name><name name-style="western"><surname>Baldessari</surname><given-names>M</given-names></name><name name-style="western"><surname>Pozzebon</surname><given-names>A</given-names></name><name name-style="western"><surname>Ferrari</surname><given-names>E</given-names></name><name name-style="western"><surname>Angeli</surname><given-names>G</given-names></name><name name-style="western"><surname>Mazzon</surname><given-names>L</given-names></name><name name-style="western"><surname>Tonina</surname><given-names>L</given-names></name><name name-style="western"><surname>Nieukerken EJ</surname><given-names>van</given-names></name></person-group> (<year>in press</year>)<source> Notes on the biology and the pest status of <italic>Antispila</italic> sp. (Lepidoptera Heliozelidae) in North-eastern Italy IOBC/wprs Bulletin.</source></mixed-citation></ref><ref id="B62"><mixed-citation xmlns:xlink="http://www.w3.org/1999/xlink" xlink:type="simple"><person-group><name name-style="western"><surname>Needham</surname><given-names>JG</given-names></name><name name-style="western"><surname>Frost</surname><given-names>SW</given-names></name><name name-style="western"><surname>Tothill</surname><given-names>BH</given-names></name></person-group> (<year>1928</year>)<source> Leaf- mining insects. Williams &amp; Wilkins, Baltimore, viii, 351 pp. <ext-link ext-link-type="uri" xlink:href="http://biodiversitylibrary.org/page/5890390" xlink:type="simple">http://biodiversitylibrary.org/page/5890390</ext-link></source></mixed-citation></ref><ref id="B17"><mixed-citation xmlns:xlink="http://www.w3.org/1999/xlink" xlink:type="simple"><person-group><name name-style="western"><surname>Davis</surname><given-names>DR</given-names></name></person-group> (<year>1983</year>)<source> Heliozelidae. In: Hodges RW, Dominick T, Davis DR, Ferguson DC, Franclemont JG, Munroe EG, Powell JA (Eds) Check list of the Lepidoptera of America north of Mexico, including Greenland. Classey, London, 4.</source></mixed-citation></ref><ref id="B66"><mixed-citation xmlns:xlink="http://www.w3.org/1999/xlink" xlink:type="simple"><person-group><name name-style="western"><surname>Nieukerken</surname><given-names>EJ van</given-names></name></person-group> (<year>2011</year>) <article-title>Fauna Europaea: Heliozelidae,Nepticulidae, Opostegidae, Schreckensteiniidae, Urodidae</article-title>. In: <person-group><name name-style="western"><surname>Karsholt</surname><given-names>O</given-names></name><name name-style="western"><surname>Nieukerken</surname><given-names>EJ van</given-names></name></person-group> (<role>Eds</role>) (<year>2011</year>)<source> Lepidoptera. Fauna Europaea version 2.4. <ext-link ext-link-type="uri" xlink:href="http://www.faunaeur.org/" xlink:type="simple">http://www.faunaeur.org/</ext-link></source></mixed-citation></ref><ref id="B49"><mixed-citation xmlns:xlink="http://www.w3.org/1999/xlink" xlink:type="simple"><person-group><name name-style="western"><surname>Laštůvka</surname><given-names>Z</given-names></name></person-group> (<year>2009</year>)<source> Climate change and its possible influence on the occurrence and importance of insect pests. Plant Protection Science 45: S53-S62. <ext-link ext-link-type="uri" xlink:href="http://www.agriculturejournals.cz/publicFiles/13969.pdf" xlink:type="simple">http://www.agriculturejournals.cz/publicFiles/13969.pdf</ext-link></source></mixed-citation></ref><ref id="B67"><mixed-citation xmlns:xlink="http://www.w3.org/1999/xlink" xlink:type="simple"><person-group><name name-style="western"><surname>Nieukerken</surname><given-names>EJ van</given-names></name><name name-style="western"><surname>Wagner</surname><given-names>DL</given-names></name><name name-style="western"><surname>Baldessari</surname><given-names>M</given-names></name><name name-style="western"><surname>Angeli</surname><given-names>G</given-names></name><name name-style="western"><surname>Girolami</surname><given-names>V</given-names></name><name name-style="western"><surname>Mazzon</surname><given-names>L</given-names></name><name name-style="western"><surname>Doorenweerd</surname><given-names>C</given-names></name><name name-style="western"><surname>Duso</surname><given-names>C</given-names></name></person-group> (<year>2011a</year>)<source> The role of DNA barcoding in the identification of a wine pest: <italic>Antispila ampelopsifoliella</italic>. Abstracts XVIIth European Congress of Lepidopterology: 51. <ext-link ext-link-type="uri" xlink:href="http://www.soceurlep.eu/tl_files/varia/Congress2011/AbstractSEL2011Luxembourg.pdf" xlink:type="simple">http://www.soceurlep.eu/tl_files/varia/Congress2011/AbstractSEL2011Luxembourg.pdf</ext-link></source></mixed-citation></ref><ref id="B25"><mixed-citation xmlns:xlink="http://www.w3.org/1999/xlink" xlink:type="simple"><person-group><name name-style="western"><surname>Dyar</surname><given-names>HG</given-names></name><name name-style="western"><surname>Fernald</surname><given-names>CH</given-names></name><name name-style="western"><surname>Hulst</surname><given-names>GD</given-names></name><name name-style="western"><surname>Busck</surname><given-names>A</given-names></name></person-group> (<year>1903</year>)<source> A list of North American Lepidoptera and key to the literature of this order of insects. Bulletin of the United States National Museum 52: i-xix, 1–723. <ext-link ext-link-type="uri" xlink:href="http://biostor.org/reference/57795" xlink:type="simple">http://biostor.org/reference/57795</ext-link></source></mixed-citation></ref><ref id="B3"><mixed-citation xmlns:xlink="http://www.w3.org/1999/xlink" xlink:type="simple"><person-group><name name-style="western"><surname>Barnes</surname><given-names>W</given-names></name><name name-style="western"><surname>McDunnough</surname><given-names>J</given-names></name></person-group> (<year>1917</year>)<source> Check list of the Lepidoptera of boreal America. Herald Press, Decatur, Ill., viii + 392 pp.</source></mixed-citation></ref><ref id="B30"><mixed-citation xmlns:xlink="http://www.w3.org/1999/xlink" xlink:type="simple"><person-group><name name-style="western"><surname>Forbes</surname><given-names>WTM</given-names></name></person-group> (<year>1923</year>)<source> The Lepidoptera of New York and neighboring states. Primitive forms Microlepidoptera, Pyraloids, Bombyces. Memoirs of the Cornell University Agricultural Experiment Station 68: 1–792. <ext-link ext-link-type="uri" xlink:href="http://biodiversitylibrary.org/page/19819699" xlink:type="simple">http://biodiversitylibrary.org/page/19819699</ext-link></source></mixed-citation></ref><ref id="B56"><mixed-citation xmlns:xlink="http://www.w3.org/1999/xlink" xlink:type="simple"><person-group><name name-style="western"><surname>McDunnough</surname><given-names>J</given-names></name></person-group> (<year>1939</year>)<article-title> Check list of the Lepidoptera of Canada and the United States of America, 2. Microlepidoptera.</article-title><source>Memoirs of the Southern California Academy of Sciences </source><volume>2</volume>: <fpage>1</fpage>-<lpage>171</lpage>.</mixed-citation></ref><ref id="B9"><mixed-citation xmlns:xlink="http://www.w3.org/1999/xlink" xlink:type="simple"><person-group><name name-style="western"><surname>Brower</surname><given-names>AE</given-names></name></person-group> (<year>1984</year>)<source> A list of the Lepidoptera of Maine, part 2. The Microlepidoptera. Section 2. Cosmopterigidae through Hepialidae. Technical Bulletin Maine Agricultural Experiment Station 114: i-x, 1–70.</source></mixed-citation></ref><ref id="B12"><mixed-citation xmlns:xlink="http://www.w3.org/1999/xlink" xlink:type="simple"><person-group><name name-style="western"><surname>Chambers</surname><given-names>VT</given-names></name></person-group> (<year>1874a</year>)<source> Micro-Lepidoptera. Canadian Entomologist 6: 166–170. <ext-link ext-link-type="uri" xlink:href="http://biostor.org/reference/100145" xlink:type="simple">http://biostor.org/reference/100145</ext-link>; </source>doi: <ext-link ext-link-type="uri" xlink:href="http://dx.doi.org/10.4039/Ent6166-9" xlink:type="simple">10.4039/Ent6166-9</ext-link></mixed-citation></ref><ref id="B13"><mixed-citation xmlns:xlink="http://www.w3.org/1999/xlink" xlink:type="simple"><person-group><name name-style="western"><surname>Chambers</surname><given-names>VT</given-names></name></person-group> (<year>1874b</year>)<source> Micro-Lepidoptera. Canadian Entomologist 6: 197–198. <ext-link ext-link-type="uri" xlink:href="http://biostor.org/reference/100146" xlink:type="simple">http://biostor.org/reference/100146</ext-link>; </source>doi: <ext-link ext-link-type="uri" xlink:href="http://dx.doi.org/10.4039/Ent6197-10" xlink:type="simple">10.4039/Ent6197-10</ext-link></mixed-citation></ref><ref id="B14"><mixed-citation xmlns:xlink="http://www.w3.org/1999/xlink" xlink:type="simple"><person-group><name name-style="western"><surname>Clemens</surname><given-names>B</given-names></name></person-group> (<year>1860</year>)<source> Contributions to American Lepidopterology - No. 5. Proceedings of the Academy of Natural Sciences of Philadelphia 12: 203–221. <ext-link ext-link-type="uri" xlink:href="http://biostor.org/reference/98227" xlink:type="simple">http://biostor.org/reference/98227</ext-link></source></mixed-citation></ref><ref id="B60"><mixed-citation xmlns:xlink="http://www.w3.org/1999/xlink" xlink:type="simple"><person-group><name name-style="western"><surname>Miller</surname><given-names>SE</given-names></name><name name-style="western"><surname>Hodges</surname><given-names>RW</given-names></name></person-group> (<year>1990</year>)<source> Primary types of microlepidoptera in the Museum of Comparative Zoology (with a discursion[sic] on V.T. Chambers’ work). Bulletin of the Museum of Comparative Zoology 152: 45–87. <ext-link ext-link-type="uri" xlink:href="http://biostor.org/reference/622" xlink:type="simple">http://biostor.org/reference/622</ext-link></source></mixed-citation></ref></ref-list></tp:taxon-treatment>
