# Supplementary material for: Antispila oinophylla new species (Lepidoptera, Heliozelidae), a new North American grapevine leafminer invading Italian vineyards: taxonomy, DNA barcodes and life cycle
Source: Zookeys. 2012 Feb 22;(170):29–77. doi: 10.3897/zookeys.170.2617 (PMC3288679; doi:10.3897/zookeys.170.2617)
Supplement: XML Treatment for Antispila ampelopsifoliella [file zookeys.170.2617-treatment2.xml]

<!DOCTYPE tp:taxon-treatment
  PUBLIC "-//TaxonX//DTD Taxonomic Treatment Publishing DTD v0 20100105//EN" "tax-treatment-NSO.dtd">
<tp:taxon-treatment xmlns:tp="http://www.plazi.org/taxpub"><tp:treatment-meta><mixed-citation publication-type="journal"><person-group><name><surname>van Nieukerken</surname><given-names>Erik J.</given-names></name><name><surname>Wagner</surname><given-names>David L.</given-names></name><name><surname>Baldessari</surname><given-names>Mario</given-names></name><name><surname>Mazzon</surname><given-names>Luca</given-names></name><name><surname>Angeli</surname><given-names>Gino</given-names></name><name><surname>Girolami</surname><given-names>Vicenzo</given-names></name><name><surname>Duso</surname><given-names>Carlo</given-names></name><name><surname>Doorenweerd</surname><given-names>Camiel</given-names></name></person-group><article-title>
                    <italic>Antispila oinophylla</italic> new species (Lepidoptera, Heliozelidae), a new North American grapevine leafminer invading Italian vineyards: taxonomy, DNA barcodes and life cycle
                </article-title><source>Zookeys</source><day>22</day><month>2</month><year>2012</year><volume>2012</volume><issue>170</issue><fpage>29</fpage><lpage>77</lpage><pub-id pub-id-type="doi">10.3897/zookeys.170.2617</pub-id></mixed-citation></tp:treatment-meta><tp:nomenclature><tp:taxon-name>
                                <tp:taxon-name-part taxon-name-part-type="genus">Antispila</tp:taxon-name-part>
                                <tp:taxon-name-part taxon-name-part-type="species">ampelopsifoliella</tp:taxon-name-part>
                            <object-id xmlns:xlink="http://www.w3.org/1999/xlink" xlink:type="simple">http://species-id.net/wiki/Antispila_ampelopsifoliella</object-id>
                            </tp:taxon-name><tp:taxon-authority>Chambers</tp:taxon-authority><xref ref-type="fig" rid="F11">Figs 35</xref><xref ref-type="fig" rid="F12">42, 43</xref><xref ref-type="fig" rid="F13">53</xref><xref ref-type="fig" rid="F14">56</xref><tp:nomenclature-citation-list><tp:nomenclature-citation><tp:taxon-name>Antispila ampelopsifoliella</tp:taxon-name><comment> Chambers, 1874a: 168. Syntypes: leafmines [USA: Kentucky, Covington] on <italic><tp:taxon-name>Ampelopsis quinquefolia</tp:taxon-name></italic> [= <italic><tp:taxon-name>Parthenocissus quinquefolia</tp:taxon-name></italic>], “pseudotypes”, Kentucky, Covington (MCZ) [examined].</comment></tp:nomenclature-citation><tp:nomenclature-citation><tp:taxon-name>Antispila ampelopsisella</tp:taxon-name><comment> Chambers, 1874a: 197. Subsequent incorrect spelling.</comment></tp:nomenclature-citation><tp:nomenclature-citation><tp:taxon-name>Antispila ampelopsiella</tp:taxon-name><comment> Chambers, 1874a: 198. Subsequent incorrect spelling.</comment></tp:nomenclature-citation><tp:nomenclature-citation><tp:taxon-name>Antispila ampelopsifoliella</tp:taxon-name><comment>; <xref ref-type="bibr" rid="B62">Needham et al. 1928</xref>: 289 [partim]; <xref ref-type="bibr" rid="B17">Davis 1983</xref>: 4 [partim].</comment></tp:nomenclature-citation><tp:nomenclature-citation><tp:taxon-name>Antispila ampelopsiella</tp:taxon-name><comment>; <xref ref-type="bibr" rid="B25">Dyar et al. 1903</xref>: 539 [partim]; <xref ref-type="bibr" rid="B3">Barnes and McDunnough 1917</xref>: 181 [partim]; <xref ref-type="bibr" rid="B30">Forbes 1923</xref>: 226; <xref ref-type="bibr" rid="B56">McDunnough 1939</xref> [partim]: 91; <xref ref-type="bibr" rid="B9">Brower 1984</xref>: 29 [partim].</comment></tp:nomenclature-citation></tp:nomenclature-citation-list></tp:nomenclature><tp:treatment-sec sec-type="Differential diagnosis"><title>Differential diagnosis.</title><p>We cannotseparate <italic><tp:taxon-name>Antispila ampelopsifoliella</tp:taxon-name></italic> (<xref ref-type="fig" rid="F11">Fig. 35</xref>) from <italic><tp:taxon-name>Antispila oinophylla</tp:taxon-name></italic> based on external characters: it may average a bit smaller, but our samples are too few in number to make statistical comparisons. In the male genitalia (<xref ref-type="fig" rid="F12">Figs 42–43</xref>), uncus not bilobed; valva with pecten with ca. 11–13 comb spines, base of valva with rounded lobe, not triangular; juxta rather wide, with lateral groups of spines; phallus with much shorter terminal spines and a comb of rather short triangular spines near phallotrema. Female genitalia (<xref ref-type="fig" rid="F13">Fig. 53</xref>): ovipositor only with 3 cusps at either side. Vestibulum with some spines.</p><fig id="F11" position="float" orientation="portrait"><label>Figures 33–41.</label><caption><p> <italic><tp:taxon-name>Holocacista</tp:taxon-name></italic> and <italic><tp:taxon-name>Antispila</tp:taxon-name></italic> adult habitus in dorsal or lateral(<bold>40, 41</bold>)view. <bold>33</bold> <italic><tp:taxon-name>Holocacista rivillei</tp:taxon-name></italic>, male, Italy <bold>34</bold> <italic><tp:taxon-name>Antispila voraginella</tp:taxon-name></italic>, male, USA: Arizona, genitalia slide EJvN3918 <bold>35</bold> <italic><tp:taxon-name>Antispila ampelopsifoliella</tp:taxon-name></italic>, female, USA, Vermont: Salisbury, genitalia slide JCK15220 <bold>36</bold> <italic><tp:taxon-name>Antispila hydrangaeella</tp:taxon-name></italic>, female, USA: Georgia, Chattahoochee NF <bold>37</bold> <italic><tp:taxon-name>Antispila</tp:taxon-name></italic> cf <italic>viticordifoliella</italic>, female, Canada: Ottawa <bold>38, 39</bold> <italic><tp:taxon-name>Antispila</tp:taxon-name></italic> cf <italic>isabella</italic>, male, upper and underside (39) with androconial scales, USA: Connecticut, Mansfield, DLW90J8 <bold>40</bold> <italic><tp:taxon-name>Antispila</tp:taxon-name></italic> “vitis1”, female, USA: Florida, genitalia slide EJvN4205 <bold>41</bold> <italic><tp:taxon-name>Antispila</tp:taxon-name></italic> cf <italic>viticordifoliella</italic>, female, USA: Florida, genitalia slide EJvN4207. Arrows indicate white tipped antennae in <italic><tp:taxon-name>Antispila hydrangaeella</tp:taxon-name></italic> and cf <italic>viticordifoliella</italic>.</p></caption><graphic xmlns:xlink="http://www.w3.org/1999/xlink" xlink:href="ZooKeys-170-029-g011.jpg" position="float" orientation="portrait" xlink:type="simple"/></fig><fig id="F12" position="float" orientation="portrait"><label>Figures 42–47.</label><caption><p> <italic><tp:taxon-name>Antispila</tp:taxon-name></italic> species, male genitalia. <bold>42–43</bold> <italic><tp:taxon-name>Antispila ampelopsifoliella</tp:taxon-name></italic>, USA, New York state, genitalia slide EJvN4200 <bold>44–45</bold> <italic><tp:taxon-name>Antispila voraginella</tp:taxon-name></italic>, USA, holotype, genitalia slide EJvN3916 <bold>46</bold> <italic><tp:taxon-name>Antispila</tp:taxon-name></italic> cf <italic>isabella</italic>, USA: Kentucky, Morehead, genitalia slide CNC MIC1859 <bold>47</bold> <italic><tp:taxon-name>Antispila hydrangaeella</tp:taxon-name></italic>, USA: North Carolina, NP Great Smoky Mts., genitalia slide EJvN4198.</p></caption><graphic xmlns:xlink="http://www.w3.org/1999/xlink" xlink:href="ZooKeys-170-029-g012.jpg" position="float" orientation="portrait" xlink:type="simple"/></fig><fig id="F13" position="float" orientation="portrait"><label>Figures 48–53.</label><caption><p> <italic><tp:taxon-name>Holocacista rivillei</tp:taxon-name></italic>, male and female genitalia, <italic><tp:taxon-name>Antispila ampelopsifoliella</tp:taxon-name></italic>, female genitalia(<bold>53</bold>)<bold>. 48–50</bold> Male genitalia, Italy, slides RMNH.INS.15248, 15250, 15251 <bold>51–52</bold>Female genitalia, slide RMNH.INS.15252 <bold>53</bold> Ovipositor and tergum 8, genitalia slide JCK15220.</p></caption><graphic xmlns:xlink="http://www.w3.org/1999/xlink" xlink:href="ZooKeys-170-029-g013.jpg" position="float" orientation="portrait" xlink:type="simple"/></fig></tp:treatment-sec><tp:treatment-sec sec-type="Biology"><title>Biology.</title><p>Hostplant: <italic><tp:taxon-name>Parthenocissus quinquefolia</tp:taxon-name></italic>.</p></tp:treatment-sec><tp:treatment-sec sec-type="Leafmines"><title>Leafmines</title><p>(<xref ref-type="fig" rid="F14">Fig. 56</xref>). Egg usually inserted in leaf under- or upperside close to a vein, mine starting with a relatively long contorted gallery with thin broken frass, or when it runs along margin in a straighter course, later abruptly enlarged into elongate blotch or wide gallery; frass dispersed in middle. The early narrow gallery may be as long as the elongate blotch. The mine can be found in any part of the leaf. Larva yellowish white, black head, cut-out ca 3.5–4 mm long. The mine resembles that of <italic><tp:taxon-name>Antispila hydrangaeella</tp:taxon-name></italic>. It was most frequently found in the larger and thinner ground leaves of Virginia creeper.</p><fig id="F14" position="float" orientation="portrait"><label>Figures 54–61.</label><caption><p><italic><tp:taxon-name>Holocacista rivillei</tp:taxon-name></italic> and <italic><tp:taxon-name>Antispila</tp:taxon-name></italic> species, life history. <bold>54–55</bold> <italic><tp:taxon-name>Holocacista rivillei</tp:taxon-name></italic> on <italic><tp:taxon-name>Vitis vinifera</tp:taxon-name></italic>, Italy: Rovereto <bold>56</bold> <italic><tp:taxon-name>Antispila ampelopsifoliella</tp:taxon-name></italic> on <italic><tp:taxon-name>Parthenocissus quinquefolia</tp:taxon-name></italic>, USA: Button Bay SP, 16.ix.2011 <bold>57 </bold><italic><tp:taxon-name>Antispila</tp:taxon-name></italic> cf <italic>viticordifoliella</italic> on <italic><tp:taxon-name>Phyllonorycter quinquefolia</tp:taxon-name></italic>, same locality <bold>58, 60</bold> <italic><tp:taxon-name>Antispila</tp:taxon-name></italic> cf <italic>isabella</italic> on <italic><tp:taxon-name>Vitis riparia</tp:taxon-name></italic>, USA: Button Bay SP, 16.ix.2011 <bold>59, 61</bold><italic><tp:taxon-name>Antispila</tp:taxon-name></italic> “vitis2” on <italic><tp:taxon-name>Vitis riparia</tp:taxon-name></italic>, samelocality. In the last four photos also parts are visible of gallery mines of <italic><tp:taxon-name>Phyllocnistis vitegenella</tp:taxon-name></italic>.</p></caption><graphic xmlns:xlink="http://www.w3.org/1999/xlink" xlink:href="ZooKeys-170-029-g014.jpg" position="float" orientation="portrait" xlink:type="simple"/></fig></tp:treatment-sec><tp:treatment-sec sec-type="Distribution"><title>Distribution.</title><p> Eastern North America, confirmed from USA: Connecticut, Kentucky, New York, Vermont and Canada: Ontario.</p></tp:treatment-sec><ref-list><ref id="B62"><mixed-citation xmlns:xlink="http://www.w3.org/1999/xlink" xlink:type="simple"><person-group><name name-style="western"><surname>Needham</surname><given-names>JG</given-names></name><name name-style="western"><surname>Frost</surname><given-names>SW</given-names></name><name name-style="western"><surname>Tothill</surname><given-names>BH</given-names></name></person-group> (<year>1928</year>)<source> Leaf- mining insects. Williams &amp; Wilkins, Baltimore, viii, 351 pp. <ext-link ext-link-type="uri" xlink:href="http://biodiversitylibrary.org/page/5890390" xlink:type="simple">http://biodiversitylibrary.org/page/5890390</ext-link></source></mixed-citation></ref><ref id="B17"><mixed-citation xmlns:xlink="http://www.w3.org/1999/xlink" xlink:type="simple"><person-group><name name-style="western"><surname>Davis</surname><given-names>DR</given-names></name></person-group> (<year>1983</year>)<source> Heliozelidae. In: Hodges RW, Dominick T, Davis DR, Ferguson DC, Franclemont JG, Munroe EG, Powell JA (Eds) Check list of the Lepidoptera of America north of Mexico, including Greenland. Classey, London, 4.</source></mixed-citation></ref><ref id="B25"><mixed-citation xmlns:xlink="http://www.w3.org/1999/xlink" xlink:type="simple"><person-group><name name-style="western"><surname>Dyar</surname><given-names>HG</given-names></name><name name-style="western"><surname>Fernald</surname><given-names>CH</given-names></name><name name-style="western"><surname>Hulst</surname><given-names>GD</given-names></name><name name-style="western"><surname>Busck</surname><given-names>A</given-names></name></person-group> (<year>1903</year>)<source> A list of North American Lepidoptera and key to the literature of this order of insects. Bulletin of the United States National Museum 52: i-xix, 1–723. <ext-link ext-link-type="uri" xlink:href="http://biostor.org/reference/57795" xlink:type="simple">http://biostor.org/reference/57795</ext-link></source></mixed-citation></ref><ref id="B3"><mixed-citation xmlns:xlink="http://www.w3.org/1999/xlink" xlink:type="simple"><person-group><name name-style="western"><surname>Barnes</surname><given-names>W</given-names></name><name name-style="western"><surname>McDunnough</surname><given-names>J</given-names></name></person-group> (<year>1917</year>)<source> Check list of the Lepidoptera of boreal America. Herald Press, Decatur, Ill., viii + 392 pp.</source></mixed-citation></ref><ref id="B30"><mixed-citation xmlns:xlink="http://www.w3.org/1999/xlink" xlink:type="simple"><person-group><name name-style="western"><surname>Forbes</surname><given-names>WTM</given-names></name></person-group> (<year>1923</year>)<source> The Lepidoptera of New York and neighboring states. Primitive forms Microlepidoptera, Pyraloids, Bombyces. Memoirs of the Cornell University Agricultural Experiment Station 68: 1–792. <ext-link ext-link-type="uri" xlink:href="http://biodiversitylibrary.org/page/19819699" xlink:type="simple">http://biodiversitylibrary.org/page/19819699</ext-link></source></mixed-citation></ref><ref id="B56"><mixed-citation xmlns:xlink="http://www.w3.org/1999/xlink" xlink:type="simple"><person-group><name name-style="western"><surname>McDunnough</surname><given-names>J</given-names></name></person-group> (<year>1939</year>)<article-title> Check list of the Lepidoptera of Canada and the United States of America, 2. Microlepidoptera.</article-title><source>Memoirs of the Southern California Academy of Sciences </source><volume>2</volume>: <fpage>1</fpage>-<lpage>171</lpage>.</mixed-citation></ref><ref id="B9"><mixed-citation xmlns:xlink="http://www.w3.org/1999/xlink" xlink:type="simple"><person-group><name name-style="western"><surname>Brower</surname><given-names>AE</given-names></name></person-group> (<year>1984</year>)<source> A list of the Lepidoptera of Maine, part 2. The Microlepidoptera. Section 2. Cosmopterigidae through Hepialidae. Technical Bulletin Maine Agricultural Experiment Station 114: i-x, 1–70.</source></mixed-citation></ref></ref-list></tp:taxon-treatment>
