# Supplementary material for: Antispila oinophylla new species (Lepidoptera, Heliozelidae), a new North American grapevine leafminer invading Italian vineyards: taxonomy, DNA barcodes and life cycle
Source: Zookeys. 2012 Feb 22;(170):29–77. doi: 10.3897/zookeys.170.2617 (PMC3288679; doi:10.3897/zookeys.170.2617)
Supplement: XML Treatment for Antispila voraginella [file zookeys.170.2617-treatment3.xml]

<!DOCTYPE tp:taxon-treatment
  PUBLIC "-//TaxonX//DTD Taxonomic Treatment Publishing DTD v0 20100105//EN" "tax-treatment-NSO.dtd">
<tp:taxon-treatment xmlns:tp="http://www.plazi.org/taxpub"><tp:treatment-meta><mixed-citation publication-type="journal"><person-group><name><surname>van Nieukerken</surname><given-names>Erik J.</given-names></name><name><surname>Wagner</surname><given-names>David L.</given-names></name><name><surname>Baldessari</surname><given-names>Mario</given-names></name><name><surname>Mazzon</surname><given-names>Luca</given-names></name><name><surname>Angeli</surname><given-names>Gino</given-names></name><name><surname>Girolami</surname><given-names>Vicenzo</given-names></name><name><surname>Duso</surname><given-names>Carlo</given-names></name><name><surname>Doorenweerd</surname><given-names>Camiel</given-names></name></person-group><article-title>
                    <italic>Antispila oinophylla</italic> new species (Lepidoptera, Heliozelidae), a new North American grapevine leafminer invading Italian vineyards: taxonomy, DNA barcodes and life cycle
                </article-title><source>Zookeys</source><day>22</day><month>2</month><year>2012</year><volume>2012</volume><issue>170</issue><fpage>29</fpage><lpage>77</lpage><pub-id pub-id-type="doi">10.3897/zookeys.170.2617</pub-id></mixed-citation></tp:treatment-meta><tp:nomenclature><tp:taxon-name>
                                <tp:taxon-name-part taxon-name-part-type="genus">Antispila</tp:taxon-name-part>
                                <tp:taxon-name-part taxon-name-part-type="species">voraginella</tp:taxon-name-part>
                            <object-id xmlns:xlink="http://www.w3.org/1999/xlink" xlink:type="simple">http://species-id.net/wiki/Antispila_voraginella</object-id>
                            </tp:taxon-name><tp:taxon-authority>Braun</tp:taxon-authority><xref ref-type="fig" rid="F11">Figs 34</xref><xref ref-type="fig" rid="F12">44, 45</xref><tp:nomenclature-citation-list><tp:nomenclature-citation><tp:taxon-name>Antispila voraginella</tp:taxon-name><comment> Braun, 1927: 191. Holotype male: <bold>USA:</bold> [Utah: Washington County] “B1206/Zion Canyon/Utah i.iv.9 [1926]- Antispila / voraginella / Type Braun.”, Genitalia slide EJvN 3916 [reared from mines on <italic><tp:taxon-name>Vitis arizonica</tp:taxon-name></italic>] (ANSP) [examined].</comment></tp:nomenclature-citation><!--PageBreak--><!--PageBreak--></tp:nomenclature-citation-list></tp:nomenclature><tp:treatment-sec sec-type="Differential diagnosis"><title>Differential diagnosis.</title><p>Adult (<xref ref-type="fig" rid="F11">Fig. 34</xref>) very similar to and about same size as <italic><tp:taxon-name>Antispila oinophylla</tp:taxon-name></italic>, but head and thorax covered with brassy shining scales rather than silver. In male genitalia (<xref ref-type="fig" rid="F12">Figs 44–45</xref>) uncus clearly bilobed, valva with fewer pecten spines: 8–10, triangular lobe absent; transtilla with narrower central plate and phallus with rather different set of spines: the long one of <italic>oinophylla</italic> absent, and row along phallotrema less comb-like, whereas there is a row of many spines along both sides. Female genitalia not examined.</p></tp:treatment-sec><tp:treatment-sec sec-type="Biology"><title>Biology.</title><p>Hostplant: <italic><tp:taxon-name>Vitis arizonica</tp:taxon-name></italic>. Seems to be univoltine, larvae found in June–July northward; through September in monsoonal areas to south; adults emerging the following spring April to June.</p></tp:treatment-sec><tp:treatment-sec sec-type="Leafmines"><title>Leafmines.</title><p>Mine illustrated by Powell and Opler (2009: plate 59:7). Mines rather different from those of <italic><tp:taxon-name>Antispila oinophylla</tp:taxon-name></italic>: larvae usually gregarious with mines forming large pale blotches.</p></tp:treatment-sec><tp:treatment-sec sec-type="Distribution"><title>Distribution.</title><p> Evidently allopatric to <italic><tp:taxon-name>Antispila oinophylla</tp:taxon-name></italic> and only recorded from the Rocky Mountains: Utah, Arizona and West Texas.</p></tp:treatment-sec><tp:treatment-sec><!--Section generated to contain objects referenced in tp:taxon-treatment.--><fig id="F11" position="float" orientation="portrait"><label>Figures 33–41.</label><caption><p> <italic><tp:taxon-name>Holocacista</tp:taxon-name></italic> and <italic><tp:taxon-name>Antispila</tp:taxon-name></italic> adult habitus in dorsal or lateral(<bold>40, 41</bold>)view. <bold>33</bold> <italic><tp:taxon-name>Holocacista rivillei</tp:taxon-name></italic>, male, Italy <bold>34</bold> <italic><tp:taxon-name>Antispila voraginella</tp:taxon-name></italic>, male, USA: Arizona, genitalia slide EJvN3918 <bold>35</bold> <italic><tp:taxon-name>Antispila ampelopsifoliella</tp:taxon-name></italic>, female, USA, Vermont: Salisbury, genitalia slide JCK15220 <bold>36</bold> <italic><tp:taxon-name>Antispila hydrangaeella</tp:taxon-name></italic>, female, USA: Georgia, Chattahoochee NF <bold>37</bold> <italic><tp:taxon-name>Antispila</tp:taxon-name></italic> cf <italic>viticordifoliella</italic>, female, Canada: Ottawa <bold>38, 39</bold> <italic><tp:taxon-name>Antispila</tp:taxon-name></italic> cf <italic>isabella</italic>, male, upper and underside (39) with androconial scales, USA: Connecticut, Mansfield, DLW90J8 <bold>40</bold> <italic><tp:taxon-name>Antispila</tp:taxon-name></italic> “vitis1”, female, USA: Florida, genitalia slide EJvN4205 <bold>41</bold> <italic><tp:taxon-name>Antispila</tp:taxon-name></italic> cf <italic>viticordifoliella</italic>, female, USA: Florida, genitalia slide EJvN4207. Arrows indicate white tipped antennae in <italic><tp:taxon-name>Antispila hydrangaeella</tp:taxon-name></italic> and cf <italic>viticordifoliella</italic>.</p></caption><graphic xmlns:xlink="http://www.w3.org/1999/xlink" xlink:href="ZooKeys-170-029-g011.jpg" position="float" orientation="portrait" xlink:type="simple"/></fig><fig id="F12" position="float" orientation="portrait"><label>Figures 42–47.</label><caption><p> <italic><tp:taxon-name>Antispila</tp:taxon-name></italic> species, male genitalia. <bold>42–43</bold> <italic><tp:taxon-name>Antispila ampelopsifoliella</tp:taxon-name></italic>, USA, New York state, genitalia slide EJvN4200 <bold>44–45</bold> <italic><tp:taxon-name>Antispila voraginella</tp:taxon-name></italic>, USA, holotype, genitalia slide EJvN3916 <bold>46</bold> <italic><tp:taxon-name>Antispila</tp:taxon-name></italic> cf <italic>isabella</italic>, USA: Kentucky, Morehead, genitalia slide CNC MIC1859 <bold>47</bold> <italic><tp:taxon-name>Antispila hydrangaeella</tp:taxon-name></italic>, USA: North Carolina, NP Great Smoky Mts., genitalia slide EJvN4198.</p></caption><graphic xmlns:xlink="http://www.w3.org/1999/xlink" xlink:href="ZooKeys-170-029-g012.jpg" position="float" orientation="portrait" xlink:type="simple"/></fig></tp:treatment-sec></tp:taxon-treatment>
