# Supplementary material for: Antispila oinophylla new species (Lepidoptera, Heliozelidae), a new North American grapevine leafminer invading Italian vineyards: taxonomy, DNA barcodes and life cycle
Source: Zookeys. 2012 Feb 22;(170):29–77. doi: 10.3897/zookeys.170.2617 (PMC3288679; doi:10.3897/zookeys.170.2617)
Supplement: XML Treatment for Antispila hydrangaeella [file zookeys.170.2617-treatment4.xml]

<!DOCTYPE tp:taxon-treatment
  PUBLIC "-//TaxonX//DTD Taxonomic Treatment Publishing DTD v0 20100105//EN" "tax-treatment-NSO.dtd">
<tp:taxon-treatment xmlns:tp="http://www.plazi.org/taxpub"><tp:treatment-meta><mixed-citation publication-type="journal"><person-group><name><surname>van Nieukerken</surname><given-names>Erik J.</given-names></name><name><surname>Wagner</surname><given-names>David L.</given-names></name><name><surname>Baldessari</surname><given-names>Mario</given-names></name><name><surname>Mazzon</surname><given-names>Luca</given-names></name><name><surname>Angeli</surname><given-names>Gino</given-names></name><name><surname>Girolami</surname><given-names>Vicenzo</given-names></name><name><surname>Duso</surname><given-names>Carlo</given-names></name><name><surname>Doorenweerd</surname><given-names>Camiel</given-names></name></person-group><article-title>
                    <italic>Antispila oinophylla</italic> new species (Lepidoptera, Heliozelidae), a new North American grapevine leafminer invading Italian vineyards: taxonomy, DNA barcodes and life cycle
                </article-title><source>Zookeys</source><day>22</day><month>2</month><year>2012</year><volume>2012</volume><issue>170</issue><fpage>29</fpage><lpage>77</lpage><pub-id pub-id-type="doi">10.3897/zookeys.170.2617</pub-id></mixed-citation></tp:treatment-meta><tp:nomenclature><tp:taxon-name>
                            <tp:taxon-name-part taxon-name-part-type="genus">Antispila</tp:taxon-name-part>
                            <tp:taxon-name-part taxon-name-part-type="species">hydrangaeella</tp:taxon-name-part>
                        <object-id xmlns:xlink="http://www.w3.org/1999/xlink" xlink:type="simple">http://species-id.net/wiki/Antispila_hydrangaeella</object-id>
                        </tp:taxon-name><tp:taxon-authority>Chambers</tp:taxon-authority><xref ref-type="fig" rid="F11">Figs 36</xref><xref ref-type="fig" rid="F12">47</xref><tp:nomenclature-citation-list><tp:nomenclature-citation><tp:taxon-name>Antispila hydrangaeella</tp:taxon-name><comment> Chambers, 1874a: 170. Syntypes leafmines and larvae: [USA: Kentucky, Covington] on <italic><tp:taxon-name>Hydrangea arborea</tp:taxon-name></italic> [probably lost].</comment></tp:nomenclature-citation></tp:nomenclature-citation-list></tp:nomenclature><tp:treatment-sec sec-type="Differential diagnosis"><title>Differential diagnosis.</title><p>DNA barcodes suggest that two species might be involved, and leafmines from a population in North Carolina (Smoky Mts NP) and northern Georgia do show some differences. Described adults and larvae are from the Georgia population.Externally, adult <italic><tp:taxon-name>Antispila hydrangaeella</tp:taxon-name></italic> (<xref ref-type="fig" rid="F11">Fig. 36</xref>) is extremely similar to the other species of the <italic><tp:taxon-name>Antispila ampelopsifoliella</tp:taxon-name></italic> group, but it differs by the last six antennal segments being white and by genitalia and hostplant data. In male genitalia (<xref ref-type="fig" rid="F12">Fig. 47</xref>) uncus only shallowly bilobed; valva with long pecten with more comb spines: ca. 20, triangular lobe absent, at base of valva beardlike setation; juxta rather wide, with groups of spines laterally; phallus with two very long terminal spines and many small spines near phallotrema, not forming a comb. Female genitalia not examined.</p></tp:treatment-sec><tp:treatment-sec sec-type="Biology"><title>Biology.</title><p>Hostplant: <italic><tp:taxon-name>Hydrangea arborea</tp:taxon-name></italic>.</p></tp:treatment-sec><tp:treatment-sec sec-type="Leafmines"><title>Leafmines.</title><p> One type (North Carolina) with long gallery mines, often following a vein, ending in a blotch with greenish to brown frass. The mines from Georgia with early gallery mine much contorted in a small area, with black frass, ending in elongate mine with blackish dispersed frass.</p></tp:treatment-sec><tp:treatment-sec sec-type="Distribution"><title>Distribution.</title><p> USA: Georgia, Illinois, Kentucky, North Carolina, presumably widespread in eastern United States.</p></tp:treatment-sec><tp:treatment-sec><!--Section generated to contain objects referenced in tp:taxon-treatment.--><fig id="F11" position="float" orientation="portrait"><label>Figures 33–41.</label><caption><p> <italic><tp:taxon-name>Holocacista</tp:taxon-name></italic> and <italic><tp:taxon-name>Antispila</tp:taxon-name></italic> adult habitus in dorsal or lateral(<bold>40, 41</bold>)view. <bold>33</bold> <italic><tp:taxon-name>Holocacista rivillei</tp:taxon-name></italic>, male, Italy <bold>34</bold> <italic><tp:taxon-name>Antispila voraginella</tp:taxon-name></italic>, male, USA: Arizona, genitalia slide EJvN3918 <bold>35</bold> <italic><tp:taxon-name>Antispila ampelopsifoliella</tp:taxon-name></italic>, female, USA, Vermont: Salisbury, genitalia slide JCK15220 <bold>36</bold> <italic><tp:taxon-name>Antispila hydrangaeella</tp:taxon-name></italic>, female, USA: Georgia, Chattahoochee NF <bold>37</bold> <italic><tp:taxon-name>Antispila</tp:taxon-name></italic> cf <italic>viticordifoliella</italic>, female, Canada: Ottawa <bold>38, 39</bold> <italic><tp:taxon-name>Antispila</tp:taxon-name></italic> cf <italic>isabella</italic>, male, upper and underside (39) with androconial scales, USA: Connecticut, Mansfield, DLW90J8 <bold>40</bold> <italic><tp:taxon-name>Antispila</tp:taxon-name></italic> “vitis1”, female, USA: Florida, genitalia slide EJvN4205 <bold>41</bold> <italic><tp:taxon-name>Antispila</tp:taxon-name></italic> cf <italic>viticordifoliella</italic>, female, USA: Florida, genitalia slide EJvN4207. Arrows indicate white tipped antennae in <italic><tp:taxon-name>Antispila hydrangaeella</tp:taxon-name></italic> and cf <italic>viticordifoliella</italic>.</p></caption><graphic xmlns:xlink="http://www.w3.org/1999/xlink" xlink:href="ZooKeys-170-029-g011.jpg" position="float" orientation="portrait" xlink:type="simple"/></fig><fig id="F12" position="float" orientation="portrait"><label>Figures 42–47.</label><caption><p> <italic><tp:taxon-name>Antispila</tp:taxon-name></italic> species, male genitalia. <bold>42–43</bold> <italic><tp:taxon-name>Antispila ampelopsifoliella</tp:taxon-name></italic>, USA, New York state, genitalia slide EJvN4200 <bold>44–45</bold> <italic><tp:taxon-name>Antispila voraginella</tp:taxon-name></italic>, USA, holotype, genitalia slide EJvN3916 <bold>46</bold> <italic><tp:taxon-name>Antispila</tp:taxon-name></italic> cf <italic>isabella</italic>, USA: Kentucky, Morehead, genitalia slide CNC MIC1859 <bold>47</bold> <italic><tp:taxon-name>Antispila hydrangaeella</tp:taxon-name></italic>, USA: North Carolina, NP Great Smoky Mts., genitalia slide EJvN4198.</p></caption><graphic xmlns:xlink="http://www.w3.org/1999/xlink" xlink:href="ZooKeys-170-029-g012.jpg" position="float" orientation="portrait" xlink:type="simple"/></fig></tp:treatment-sec></tp:taxon-treatment>
