# Supplementary material for: Antispila oinophylla new species (Lepidoptera, Heliozelidae), a new North American grapevine leafminer invading Italian vineyards: taxonomy, DNA barcodes and life cycle
Source: Zookeys. 2012 Feb 22;(170):29–77. doi: 10.3897/zookeys.170.2617 (PMC3288679; doi:10.3897/zookeys.170.2617)
Supplement: XML Treatment for Antispila viticordifoliella [file zookeys.170.2617-treatment5.xml]

<!DOCTYPE tp:taxon-treatment
  PUBLIC "-//TaxonX//DTD Taxonomic Treatment Publishing DTD v0 20100105//EN" "tax-treatment-NSO.dtd">
<tp:taxon-treatment xmlns:tp="http://www.plazi.org/taxpub"><tp:treatment-meta><mixed-citation publication-type="journal"><person-group><name><surname>van Nieukerken</surname><given-names>Erik J.</given-names></name><name><surname>Wagner</surname><given-names>David L.</given-names></name><name><surname>Baldessari</surname><given-names>Mario</given-names></name><name><surname>Mazzon</surname><given-names>Luca</given-names></name><name><surname>Angeli</surname><given-names>Gino</given-names></name><name><surname>Girolami</surname><given-names>Vicenzo</given-names></name><name><surname>Duso</surname><given-names>Carlo</given-names></name><name><surname>Doorenweerd</surname><given-names>Camiel</given-names></name></person-group><article-title>
                    <italic>Antispila oinophylla</italic> new species (Lepidoptera, Heliozelidae), a new North American grapevine leafminer invading Italian vineyards: taxonomy, DNA barcodes and life cycle
                </article-title><source>Zookeys</source><day>22</day><month>2</month><year>2012</year><volume>2012</volume><issue>170</issue><fpage>29</fpage><lpage>77</lpage><pub-id pub-id-type="doi">10.3897/zookeys.170.2617</pub-id></mixed-citation></tp:treatment-meta><tp:nomenclature><tp:taxon-name>
                            <tp:taxon-name-part taxon-name-part-type="genus">Antispila</tp:taxon-name-part>
                            <tp:taxon-name-part taxon-name-part-type="species">viticordifoliella</tp:taxon-name-part>
                        <object-id xmlns:xlink="http://www.w3.org/1999/xlink" xlink:type="simple">http://species-id.net/wiki/Antispila_viticordifoliella</object-id>
                        </tp:taxon-name><tp:taxon-authority>Clemens</tp:taxon-authority><tp:nomenclature-citation-list><tp:nomenclature-citation><tp:taxon-name>Antispila viticordifoliella</tp:taxon-name><comment> Clemens, 1860: 209. Syntype mines, larva [USA: Pennsylvania, Easton], larvae on “wild grapes” [<italic><tp:taxon-name>Vitis vulpina</tp:taxon-name></italic>], August–September, Brackenridge Clemens (ANSP if extant).</comment></tp:nomenclature-citation><tp:nomenclature-citation><tp:taxon-name>Antispila viticordifoliella</tp:taxon-name><comment>; <xref ref-type="bibr" rid="B12">Chambers 1874a</xref>: 168 [first description of adult].</comment></tp:nomenclature-citation></tp:nomenclature-citation-list></tp:nomenclature><tp:treatment-sec sec-type="Differential diagnosis"><title>Differential diagnosis.</title><p>In the interpretation of this species by <xref ref-type="bibr" rid="B12">Chambers (1874a)</xref>, as discussed above, <italic><tp:taxon-name>Antispila viticordifoliella</tp:taxon-name></italic> differs from the <italic><tp:taxon-name>Antispila ampelopsifoliella</tp:taxon-name></italic> group in missing the apical spot on the forewing and its long white antennal tip, the latter character is shared with <italic><tp:taxon-name>Antispila hydrangaeella</tp:taxon-name></italic>. We have as yet not seen such specimens originating from <italic><tp:taxon-name>Vitis</tp:taxon-name></italic>.</p></tp:treatment-sec><tp:treatment-sec sec-type="Biology"><title>Biology.</title><p>Hostplant: <italic><tp:taxon-name>Vitis vulpina</tp:taxon-name></italic>. Leafmines not described in detail.</p></tp:treatment-sec><tp:treatment-sec sec-type="Distribution"><title>Distribution. </title><p>USA: Kentucky, Pennsylvania. Many records are unreliable and often refer to the <italic>isabella</italic> complex.</p></tp:treatment-sec><ref-list><ref id="B12"><mixed-citation xmlns:xlink="http://www.w3.org/1999/xlink" xlink:type="simple"><person-group><name name-style="western"><surname>Chambers</surname><given-names>VT</given-names></name></person-group> (<year>1874a</year>)<source> Micro-Lepidoptera. Canadian Entomologist 6: 166–170. <ext-link ext-link-type="uri" xlink:href="http://biostor.org/reference/100145" xlink:type="simple">http://biostor.org/reference/100145</ext-link>; </source>doi: <ext-link ext-link-type="uri" xlink:href="http://dx.doi.org/10.4039/Ent6166-9" xlink:type="simple">10.4039/Ent6166-9</ext-link></mixed-citation></ref></ref-list></tp:taxon-treatment>
