# Supplementary material for: Antispila oinophylla new species (Lepidoptera, Heliozelidae), a new North American grapevine leafminer invading Italian vineyards: taxonomy, DNA barcodes and life cycle
Source: Zookeys. 2012 Feb 22;(170):29–77. doi: 10.3897/zookeys.170.2617 (PMC3288679; doi:10.3897/zookeys.170.2617)
Supplement: XML Treatment for Antispila cf viticordifoliella [file zookeys.170.2617-treatment6.xml]

<!DOCTYPE tp:taxon-treatment
  PUBLIC "-//TaxonX//DTD Taxonomic Treatment Publishing DTD v0 20100105//EN" "tax-treatment-NSO.dtd">
<tp:taxon-treatment xmlns:tp="http://www.plazi.org/taxpub"><tp:treatment-meta><mixed-citation publication-type="journal"><person-group><name><surname>van Nieukerken</surname><given-names>Erik J.</given-names></name><name><surname>Wagner</surname><given-names>David L.</given-names></name><name><surname>Baldessari</surname><given-names>Mario</given-names></name><name><surname>Mazzon</surname><given-names>Luca</given-names></name><name><surname>Angeli</surname><given-names>Gino</given-names></name><name><surname>Girolami</surname><given-names>Vicenzo</given-names></name><name><surname>Duso</surname><given-names>Carlo</given-names></name><name><surname>Doorenweerd</surname><given-names>Camiel</given-names></name></person-group><article-title>
                    <italic>Antispila oinophylla</italic> new species (Lepidoptera, Heliozelidae), a new North American grapevine leafminer invading Italian vineyards: taxonomy, DNA barcodes and life cycle
                </article-title><source>Zookeys</source><day>22</day><month>2</month><year>2012</year><volume>2012</volume><issue>170</issue><fpage>29</fpage><lpage>77</lpage><pub-id pub-id-type="doi">10.3897/zookeys.170.2617</pub-id></mixed-citation></tp:treatment-meta><tp:nomenclature><tp:taxon-name>
                            <tp:taxon-name-part taxon-name-part-type="genus">Antispila</tp:taxon-name-part> cf
                            <tp:taxon-name-part taxon-name-part-type="species">viticordifoliella</tp:taxon-name-part>
                        <object-id xmlns:xlink="http://www.w3.org/1999/xlink" xlink:type="simple">http://species-id.net/wiki/Antispila_cf_viticordifoliella</object-id>
                        </tp:taxon-name><tp:taxon-authority>Clemens</tp:taxon-authority><xref ref-type="fig" rid="F11">Figs 37, 41</xref><xref ref-type="fig" rid="F14">57</xref></tp:nomenclature><tp:treatment-sec sec-type="Remarks"><title>Remarks.</title><p> Two females (<xref ref-type="fig" rid="F11">Figs 37, 41</xref>), reared from <italic><tp:taxon-name>Parthenocissus</tp:taxon-name></italic> mines, match Chambers’ (1874a) description of <italic><tp:taxon-name>Antispila viticordifoliella</tp:taxon-name></italic> adults. Because the possibility exists that two species with similar externals, feeding respectively on <italic><tp:taxon-name>Vitis</tp:taxon-name></italic> and <italic><tp:taxon-name>Parthenocissus</tp:taxon-name></italic>, are involved here, we cannot decide whether the <italic><tp:taxon-name>Parthenocissus</tp:taxon-name></italic> miner is conspecific with <italic>viticordifoliella</italic> or not, before we have studied genitalia and/or DNA barcodes from specimens originating from both hostplants (to date we have only barcodes from <italic><tp:taxon-name>Parthenocissus</tp:taxon-name></italic> miners and no males from either form). Moreover, there is a deep split in the barcodes from <italic><tp:taxon-name>Parthenocissus</tp:taxon-name></italic> miners, here tentatively identified as <italic><tp:taxon-name>Antispila</tp:taxon-name></italic> cf <italic>viticordifoliella</italic>, one cluster from New York and Vermont, the other from Connecticut and Florida. We did not see differences in mine or larva between these clusters, and thus tentatively regard them as one species.</p></tp:treatment-sec><tp:treatment-sec sec-type="Biology"><title>Biology.</title><p>Hostplant: <italic><tp:taxon-name>Parthenocissus quinquefolia</tp:taxon-name></italic>.</p><!--PageBreak--><!--PageBreak--></tp:treatment-sec><tp:treatment-sec sec-type="Leafmines"><title>Leafmines</title><p>(<xref ref-type="fig" rid="F14">Fig. 57</xref>). Egg often inserted on leaf margin, position often hard to find, rarely near midrib, mine without a gallery at the start, an elliptic elongate blotch mine, often running along or near leaf margin; frass sometimes grouped in a clump, more typically spread in an irregular broad line. Larva yellow with almost black head, cut-out ca 3.5–4 mm long. This mine was most frequently seen in thicker leaves borne from climbing shoots.</p></tp:treatment-sec><tp:treatment-sec sec-type="Distribution"><title>Distribution.</title><p> Canada: Ontario. USA: Connecticut, Florida, New York, Vermont.</p></tp:treatment-sec><tp:treatment-sec><!--Section generated to contain objects referenced in tp:taxon-treatment.--><fig id="F11" position="float" orientation="portrait"><label>Figures 33–41.</label><caption><p> <italic><tp:taxon-name>Holocacista</tp:taxon-name></italic> and <italic><tp:taxon-name>Antispila</tp:taxon-name></italic> adult habitus in dorsal or lateral(<bold>40, 41</bold>)view. <bold>33</bold> <italic><tp:taxon-name>Holocacista rivillei</tp:taxon-name></italic>, male, Italy <bold>34</bold> <italic><tp:taxon-name>Antispila voraginella</tp:taxon-name></italic>, male, USA: Arizona, genitalia slide EJvN3918 <bold>35</bold> <italic><tp:taxon-name>Antispila ampelopsifoliella</tp:taxon-name></italic>, female, USA, Vermont: Salisbury, genitalia slide JCK15220 <bold>36</bold> <italic><tp:taxon-name>Antispila hydrangaeella</tp:taxon-name></italic>, female, USA: Georgia, Chattahoochee NF <bold>37</bold> <italic><tp:taxon-name>Antispila</tp:taxon-name></italic> cf <italic>viticordifoliella</italic>, female, Canada: Ottawa <bold>38, 39</bold> <italic><tp:taxon-name>Antispila</tp:taxon-name></italic> cf <italic>isabella</italic>, male, upper and underside (39) with androconial scales, USA: Connecticut, Mansfield, DLW90J8 <bold>40</bold> <italic><tp:taxon-name>Antispila</tp:taxon-name></italic> “vitis1”, female, USA: Florida, genitalia slide EJvN4205 <bold>41</bold> <italic><tp:taxon-name>Antispila</tp:taxon-name></italic> cf <italic>viticordifoliella</italic>, female, USA: Florida, genitalia slide EJvN4207. Arrows indicate white tipped antennae in <italic><tp:taxon-name>Antispila hydrangaeella</tp:taxon-name></italic> and cf <italic>viticordifoliella</italic>.</p></caption><graphic xmlns:xlink="http://www.w3.org/1999/xlink" xlink:href="ZooKeys-170-029-g011.jpg" position="float" orientation="portrait" xlink:type="simple"/></fig><fig id="F14" position="float" orientation="portrait"><label>Figures 54–61.</label><caption><p><italic><tp:taxon-name>Holocacista rivillei</tp:taxon-name></italic> and <italic><tp:taxon-name>Antispila</tp:taxon-name></italic> species, life history. <bold>54–55</bold> <italic><tp:taxon-name>Holocacista rivillei</tp:taxon-name></italic> on <italic><tp:taxon-name>Vitis vinifera</tp:taxon-name></italic>, Italy: Rovereto <bold>56</bold> <italic><tp:taxon-name>Antispila ampelopsifoliella</tp:taxon-name></italic> on <italic><tp:taxon-name>Parthenocissus quinquefolia</tp:taxon-name></italic>, USA: Button Bay SP, 16.ix.2011 <bold>57 </bold><italic><tp:taxon-name>Antispila</tp:taxon-name></italic> cf <italic>viticordifoliella</italic> on <italic><tp:taxon-name>Phyllonorycter quinquefolia</tp:taxon-name></italic>, same locality <bold>58, 60</bold> <italic><tp:taxon-name>Antispila</tp:taxon-name></italic> cf <italic>isabella</italic> on <italic><tp:taxon-name>Vitis riparia</tp:taxon-name></italic>, USA: Button Bay SP, 16.ix.2011 <bold>59, 61</bold><italic><tp:taxon-name>Antispila</tp:taxon-name></italic> “vitis2” on <italic><tp:taxon-name>Vitis riparia</tp:taxon-name></italic>, samelocality. In the last four photos also parts are visible of gallery mines of <italic><tp:taxon-name>Phyllocnistis vitegenella</tp:taxon-name></italic>.</p></caption><graphic xmlns:xlink="http://www.w3.org/1999/xlink" xlink:href="ZooKeys-170-029-g014.jpg" position="float" orientation="portrait" xlink:type="simple"/></fig></tp:treatment-sec></tp:taxon-treatment>
