# Supplementary material for: Antispila oinophylla new species (Lepidoptera, Heliozelidae), a new North American grapevine leafminer invading Italian vineyards: taxonomy, DNA barcodes and life cycle
Source: Zookeys. 2012 Feb 22;(170):29–77. doi: 10.3897/zookeys.170.2617 (PMC3288679; doi:10.3897/zookeys.170.2617)
Supplement: XML Treatment for Antispila cf isabella [file zookeys.170.2617-treatment7.xml]

<!DOCTYPE tp:taxon-treatment
  PUBLIC "-//TaxonX//DTD Taxonomic Treatment Publishing DTD v0 20100105//EN" "tax-treatment-NSO.dtd">
<tp:taxon-treatment xmlns:tp="http://www.plazi.org/taxpub"><tp:treatment-meta><mixed-citation publication-type="journal"><person-group><name><surname>van Nieukerken</surname><given-names>Erik J.</given-names></name><name><surname>Wagner</surname><given-names>David L.</given-names></name><name><surname>Baldessari</surname><given-names>Mario</given-names></name><name><surname>Mazzon</surname><given-names>Luca</given-names></name><name><surname>Angeli</surname><given-names>Gino</given-names></name><name><surname>Girolami</surname><given-names>Vicenzo</given-names></name><name><surname>Duso</surname><given-names>Carlo</given-names></name><name><surname>Doorenweerd</surname><given-names>Camiel</given-names></name></person-group><article-title>
                    <italic>Antispila oinophylla</italic> new species (Lepidoptera, Heliozelidae), a new North American grapevine leafminer invading Italian vineyards: taxonomy, DNA barcodes and life cycle
                </article-title><source>Zookeys</source><day>22</day><month>2</month><year>2012</year><volume>2012</volume><issue>170</issue><fpage>29</fpage><lpage>77</lpage><pub-id pub-id-type="doi">10.3897/zookeys.170.2617</pub-id></mixed-citation></tp:treatment-meta><tp:nomenclature><tp:taxon-name>
                            <tp:taxon-name-part taxon-name-part-type="genus">Antispila</tp:taxon-name-part> cf
                            <tp:taxon-name-part taxon-name-part-type="species">isabella</tp:taxon-name-part>
                        <object-id xmlns:xlink="http://www.w3.org/1999/xlink" xlink:type="simple">http://species-id.net/wiki/Antispila_cf_isabella</object-id>
                        </tp:taxon-name><tp:taxon-authority>Clemens</tp:taxon-authority><xref ref-type="fig" rid="F11">Figs 38, 39</xref><xref ref-type="fig" rid="F12">46</xref><xref ref-type="fig" rid="F14">58, 60 (59, 61 <italic>Antispila</italic> “vitis2”)</xref><tp:nomenclature-citation-list><tp:nomenclature-citation><tp:taxon-name>Antispila isabella</tp:taxon-name><comment> Clemens, 1860: 209. Syntypes: [USA: Pennsylvania, Easton], larvae on “Isabella grape”, September, adults emerged May, Brackenridge Clemens (ANSP if extant).</comment></tp:nomenclature-citation><tp:nomenclature-citation><tp:taxon-name>Antispila isabella</tp:taxon-name><comment>;<xref ref-type="bibr" rid="B12">Chambers 1874a</xref>: 167 [redescription].</comment></tp:nomenclature-citation></tp:nomenclature-citation-list></tp:nomenclature><tp:treatment-sec sec-type="Differential diagnosis"><title>Differential diagnosis.</title><p>Under this name there is probably a complex of species, often with conspicuous androconial scales in males. Among the barcodes we distinguish two clusters, here tentatively named as <italic><tp:taxon-name>Antispila</tp:taxon-name></italic> cf <italic>isabella</italic> and <italic><tp:taxon-name>Antispila</tp:taxon-name></italic> “vitis2”. The adults described here do not necessarily belong to one of the described mine types.</p><p>Moths (<xref ref-type="fig" rid="F11">Figs 38–39</xref>) of this species complex are easily distinguished from the <italic><tp:taxon-name>Antispila ampelopsifoliella</tp:taxon-name></italic> group by the missing apical spot on forewing and larger average size. Moreover males have conspicuous yellow or brown androconial scales on forewing underside (<xref ref-type="fig" rid="F11">Fig. 39</xref>). The venation is also more complete (as in <xref ref-type="fig" rid="F2">Fig. 7</xref>).</p><p>Male genitalia were examined of one of the species (<xref ref-type="fig" rid="F12">Fig. 46</xref>) the valva is more elongate, and the pecten includes 10–13 teeth. Phallus lacks larger spines at phallotrema, but has many scale-like, small spines, and posteriorly possesses an asymmetric broad lobe; anteriorly not widened. Other individuals have not been examined; as noted above, the group is in need of revision.</p></tp:treatment-sec><tp:treatment-sec sec-type="Biology"><title>Biology.</title><p>Hostplant: <italic><tp:taxon-name>Vitis aestivalis</tp:taxon-name></italic>, <italic><tp:taxon-name>Vitis labrusca</tp:taxon-name></italic> [incl. “Isabella” grapes], <italic><tp:taxon-name>Vitis riparia</tp:taxon-name></italic>.</p></tp:treatment-sec><tp:treatment-sec sec-type="Leafmines"><title>Leafmines.</title><p> Mines of <italic><tp:taxon-name>Antispila</tp:taxon-name></italic> cf <italic>isabella</italic> (<xref ref-type="fig" rid="F14">Figs 58, 60</xref>) are relatively large mines, with the egg deposited near a vein. No gallery visible, mine a large blotch, with a roundish patch of reddish frass near beginning, probably attached to upper epidermis, and dispersed black frass throughout mine. Cut-out large, around 5 mm long.</p><p>Mines of <italic><tp:taxon-name>Antispila</tp:taxon-name></italic> “vitis2” (<xref ref-type="fig" rid="F14">Figs 59, 61</xref>) also start on a vein, without gallery, and are relatively compact blotches, with frass concentrated in a mushroom shape or reversed triangular near beginning of mine. Cut-out large, around 4.8 mm.</p></tp:treatment-sec><tp:treatment-sec sec-type="Distribution"><title>Distribution.</title><p> Canada: Ontario. USA: Connecticut, Georgia, Kentucky, New York, Pennsylvania, Vermont.</p></tp:treatment-sec><tp:treatment-sec sec-type="Remarks"><title>Remarks.</title><p> Both COI sequences and external sexual secondary characters show that more species are involved. We have tentatively named the most common form as <italic><tp:taxon-name>Antispila</tp:taxon-name></italic> cf <italic>isabella</italic><!--PageBreak--><!--PageBreak-->, and research of types or material from the collections of Clemens and Chambers is needed for establishing the identities of these names.</p></tp:treatment-sec><tp:treatment-sec><!--Section generated to contain objects referenced in tp:taxon-treatment.--><fig id="F11" position="float" orientation="portrait"><label>Figures 33–41.</label><caption><p> <italic><tp:taxon-name>Holocacista</tp:taxon-name></italic> and <italic><tp:taxon-name>Antispila</tp:taxon-name></italic> adult habitus in dorsal or lateral(<bold>40, 41</bold>)view. <bold>33</bold> <italic><tp:taxon-name>Holocacista rivillei</tp:taxon-name></italic>, male, Italy <bold>34</bold> <italic><tp:taxon-name>Antispila voraginella</tp:taxon-name></italic>, male, USA: Arizona, genitalia slide EJvN3918 <bold>35</bold> <italic><tp:taxon-name>Antispila ampelopsifoliella</tp:taxon-name></italic>, female, USA, Vermont: Salisbury, genitalia slide JCK15220 <bold>36</bold> <italic><tp:taxon-name>Antispila hydrangaeella</tp:taxon-name></italic>, female, USA: Georgia, Chattahoochee NF <bold>37</bold> <italic><tp:taxon-name>Antispila</tp:taxon-name></italic> cf <italic>viticordifoliella</italic>, female, Canada: Ottawa <bold>38, 39</bold> <italic><tp:taxon-name>Antispila</tp:taxon-name></italic> cf <italic>isabella</italic>, male, upper and underside (39) with androconial scales, USA: Connecticut, Mansfield, DLW90J8 <bold>40</bold> <italic><tp:taxon-name>Antispila</tp:taxon-name></italic> “vitis1”, female, USA: Florida, genitalia slide EJvN4205 <bold>41</bold> <italic><tp:taxon-name>Antispila</tp:taxon-name></italic> cf <italic>viticordifoliella</italic>, female, USA: Florida, genitalia slide EJvN4207. Arrows indicate white tipped antennae in <italic><tp:taxon-name>Antispila hydrangaeella</tp:taxon-name></italic> and cf <italic>viticordifoliella</italic>.</p></caption><graphic xmlns:xlink="http://www.w3.org/1999/xlink" xlink:href="ZooKeys-170-029-g011.jpg" position="float" orientation="portrait" xlink:type="simple"/></fig><fig id="F12" position="float" orientation="portrait"><label>Figures 42–47.</label><caption><p> <italic><tp:taxon-name>Antispila</tp:taxon-name></italic> species, male genitalia. <bold>42–43</bold> <italic><tp:taxon-name>Antispila ampelopsifoliella</tp:taxon-name></italic>, USA, New York state, genitalia slide EJvN4200 <bold>44–45</bold> <italic><tp:taxon-name>Antispila voraginella</tp:taxon-name></italic>, USA, holotype, genitalia slide EJvN3916 <bold>46</bold> <italic><tp:taxon-name>Antispila</tp:taxon-name></italic> cf <italic>isabella</italic>, USA: Kentucky, Morehead, genitalia slide CNC MIC1859 <bold>47</bold> <italic><tp:taxon-name>Antispila hydrangaeella</tp:taxon-name></italic>, USA: North Carolina, NP Great Smoky Mts., genitalia slide EJvN4198.</p></caption><graphic xmlns:xlink="http://www.w3.org/1999/xlink" xlink:href="ZooKeys-170-029-g012.jpg" position="float" orientation="portrait" xlink:type="simple"/></fig><fig id="F14" position="float" orientation="portrait"><label>Figures 54–61.</label><caption><p><italic><tp:taxon-name>Holocacista rivillei</tp:taxon-name></italic> and <italic><tp:taxon-name>Antispila</tp:taxon-name></italic> species, life history. <bold>54–55</bold> <italic><tp:taxon-name>Holocacista rivillei</tp:taxon-name></italic> on <italic><tp:taxon-name>Vitis vinifera</tp:taxon-name></italic>, Italy: Rovereto <bold>56</bold> <italic><tp:taxon-name>Antispila ampelopsifoliella</tp:taxon-name></italic> on <italic><tp:taxon-name>Parthenocissus quinquefolia</tp:taxon-name></italic>, USA: Button Bay SP, 16.ix.2011 <bold>57 </bold><italic><tp:taxon-name>Antispila</tp:taxon-name></italic> cf <italic>viticordifoliella</italic> on <italic><tp:taxon-name>Phyllonorycter quinquefolia</tp:taxon-name></italic>, same locality <bold>58, 60</bold> <italic><tp:taxon-name>Antispila</tp:taxon-name></italic> cf <italic>isabella</italic> on <italic><tp:taxon-name>Vitis riparia</tp:taxon-name></italic>, USA: Button Bay SP, 16.ix.2011 <bold>59, 61</bold><italic><tp:taxon-name>Antispila</tp:taxon-name></italic> “vitis2” on <italic><tp:taxon-name>Vitis riparia</tp:taxon-name></italic>, samelocality. In the last four photos also parts are visible of gallery mines of <italic><tp:taxon-name>Phyllocnistis vitegenella</tp:taxon-name></italic>.</p></caption><graphic xmlns:xlink="http://www.w3.org/1999/xlink" xlink:href="ZooKeys-170-029-g014.jpg" position="float" orientation="portrait" xlink:type="simple"/></fig><fig id="F2" position="float" orientation="portrait"><label>Figures 6–7.</label><caption><p><italic><tp:taxon-name>Antispila</tp:taxon-name></italic>, venation. <bold>6</bold> <italic><tp:taxon-name>Antispila oinophylla</tp:taxon-name></italic>, male, Italy, RMNH.INS.24257 <bold>7</bold> <italic><tp:taxon-name>Antispila treitschkiella</tp:taxon-name></italic>, male, Netherlands, Leiden, RMNH.INS.24258.</p></caption><graphic xmlns:xlink="http://www.w3.org/1999/xlink" xlink:href="ZooKeys-170-029-g002.jpg" position="float" orientation="portrait" xlink:type="simple"/></fig></tp:treatment-sec><ref-list><ref id="B12"><mixed-citation xmlns:xlink="http://www.w3.org/1999/xlink" xlink:type="simple"><person-group><name name-style="western"><surname>Chambers</surname><given-names>VT</given-names></name></person-group> (<year>1874a</year>)<source> Micro-Lepidoptera. Canadian Entomologist 6: 166–170. <ext-link ext-link-type="uri" xlink:href="http://biostor.org/reference/100145" xlink:type="simple">http://biostor.org/reference/100145</ext-link>; </source>doi: <ext-link ext-link-type="uri" xlink:href="http://dx.doi.org/10.4039/Ent6166-9" xlink:type="simple">10.4039/Ent6166-9</ext-link></mixed-citation></ref></ref-list></tp:taxon-treatment>
