# Supplementary material for: Antispila oinophylla new species (Lepidoptera, Heliozelidae), a new North American grapevine leafminer invading Italian vineyards: taxonomy, DNA barcodes and life cycle
Source: Zookeys. 2012 Feb 22;(170):29–77. doi: 10.3897/zookeys.170.2617 (PMC3288679; doi:10.3897/zookeys.170.2617)
Supplement: XML Treatment for Holocacista rivillei [file zookeys.170.2617-treatment8.xml]

<!DOCTYPE tp:taxon-treatment
  PUBLIC "-//TaxonX//DTD Taxonomic Treatment Publishing DTD v0 20100105//EN" "tax-treatment-NSO.dtd">
<tp:taxon-treatment xmlns:tp="http://www.plazi.org/taxpub"><tp:treatment-meta><mixed-citation publication-type="journal"><person-group><name><surname>van Nieukerken</surname><given-names>Erik J.</given-names></name><name><surname>Wagner</surname><given-names>David L.</given-names></name><name><surname>Baldessari</surname><given-names>Mario</given-names></name><name><surname>Mazzon</surname><given-names>Luca</given-names></name><name><surname>Angeli</surname><given-names>Gino</given-names></name><name><surname>Girolami</surname><given-names>Vicenzo</given-names></name><name><surname>Duso</surname><given-names>Carlo</given-names></name><name><surname>Doorenweerd</surname><given-names>Camiel</given-names></name></person-group><article-title>
                    <italic>Antispila oinophylla</italic> new species (Lepidoptera, Heliozelidae), a new North American grapevine leafminer invading Italian vineyards: taxonomy, DNA barcodes and life cycle
                </article-title><source>Zookeys</source><day>22</day><month>2</month><year>2012</year><volume>2012</volume><issue>170</issue><fpage>29</fpage><lpage>77</lpage><pub-id pub-id-type="doi">10.3897/zookeys.170.2617</pub-id></mixed-citation></tp:treatment-meta><tp:nomenclature><tp:taxon-name>
                            <tp:taxon-name-part taxon-name-part-type="genus">Holocacista</tp:taxon-name-part>
                            <tp:taxon-name-part taxon-name-part-type="species">rivillei</tp:taxon-name-part>
                        <object-id xmlns:xlink="http://www.w3.org/1999/xlink" xlink:type="simple">http://species-id.net/wiki/Holocacista_rivillei</object-id>
                        </tp:taxon-name><tp:taxon-authority>(Stainton)</tp:taxon-authority><xref ref-type="fig" rid="F3">Figs 8</xref><xref ref-type="fig" rid="F11">33</xref><xref ref-type="fig" rid="F13">48–52</xref><xref ref-type="fig" rid="F14">54, 55</xref><tp:nomenclature-citation-list><tp:nomenclature-citation><tp:taxon-name>[Unnamed]</tp:taxon-name><comment><xref ref-type="bibr" rid="B31">Godeheu de Riville 1750</xref>: 177 [extensive description from Malta].</comment></tp:nomenclature-citation><tp:nomenclature-citation><tp:taxon-name>Alucita vitella</tp:taxon-name><comment> Vallot, 1822: 253. [Preoccupied by <italic><tp:taxon-name>Alucita vitella</tp:taxon-name></italic> Fabricius, 1775].</comment></tp:nomenclature-citation><tp:nomenclature-citation><tp:taxon-name>Elachista rivillei</tp:taxon-name><comment> Stainton, 1855: 87. [Malta, Godeheu de Riville, 18<sup>th</sup> century, mines on <italic><tp:taxon-name>Vitis</tp:taxon-name></italic>] Renamed after Riville´s description in 1750. [types probably not existing].</comment></tp:nomenclature-citation><tp:nomenclature-citation><tp:taxon-name>Antispila rivillei</tp:taxon-name><comment>; <xref ref-type="bibr" rid="B88">Stainton 1869</xref>: 310 [repetition of description by Godeheu de Riville].</comment></tp:nomenclature-citation><tp:nomenclature-citation><tp:taxon-name>Antispila rivillella</tp:taxon-name><comment> Rondani, 1877: 288 [Redescription, parasitoids].</comment></tp:nomenclature-citation><tp:nomenclature-citation><tp:taxon-name>Holocacista rivillei</tp:taxon-name><comment>; Walsingham and Durrant 1909: xxix [new genus, first recorded from France].</comment></tp:nomenclature-citation></tp:nomenclature-citation-list></tp:nomenclature><tp:treatment-sec sec-type="Differential diagnosis"><title>Differential diagnosis.</title><p>Moth (<xref ref-type="fig" rid="F11">Fig. 33</xref>) much smaller than <italic><tp:taxon-name>Antispila</tp:taxon-name></italic> species, with 3.5–4 mm wingspan. Forewing pattern without apical spot, costal spots further away from wingbase than dorsal spots. Male genitalia (<xref ref-type="fig" rid="F13">Figs 48–50</xref>) with slightly bilobed uncus, valva more elongate, pecten with 8–10 teeth; juxta with pair of lateral teeth; phallus extremely slender and long, ending posteriorly in long curved spine and row of small spines below that. Juxta bilobed apically. Venation reduced, rather similar to that of <italic><tp:taxon-name>Antispila oinophylla</tp:taxon-name></italic> (see <xref ref-type="fig" rid="F3">Fig. 8</xref>).</p></tp:treatment-sec><tp:treatment-sec sec-type="Biology"><title>Biology.</title><p>Hostplant: <italic><tp:taxon-name>Vitis vinifera</tp:taxon-name></italic>.</p></tp:treatment-sec><tp:treatment-sec sec-type="Leafmines"><title>Leafmines</title><p>(<xref ref-type="fig" rid="F14">Figs. 54–55</xref>)<bold>.</bold> Mine beginning with relatively long, slender gallery, later a small blotch with small cut-outs. Cocoons often attached to stems or leaves.</p></tp:treatment-sec><tp:treatment-sec sec-type="Distribution"><title>Distribution.</title><p> Southern Europe, western and Central Asia: Spain, France, Italy, Malta, Slovenia, Croatia, Bulgaria, Greece, Ukraine, Turkey, SE Russia, Georgia, Kazakhstan, Uzbekistan, Turkmenistan (<xref ref-type="bibr" rid="B93">Voigt 1931</xref>; <xref ref-type="bibr" rid="B5">Berro 1934</xref>; <xref ref-type="bibr" rid="B54">Marchi 1956</xref>; <xref ref-type="bibr" rid="B21">Dovnar-Zapol’skij 1969</xref>; <xref ref-type="bibr" rid="B6">Bournier 1977</xref>; <xref ref-type="bibr" rid="B75">Puplesiene 1996</xref>; <xref ref-type="bibr" rid="B52">Maček 1999</xref>; <xref ref-type="bibr" rid="B66">van Nieukerken 2011</xref>).</p></tp:treatment-sec><tp:treatment-sec><!--Section generated to contain objects referenced in tp:taxon-treatment.--><fig id="F3" position="float" orientation="portrait"><label>Figure 8.</label><caption><p><italic><tp:taxon-name>Holocacista rivillei</tp:taxon-name></italic>, venation.Female, Italy, RMNH.INS.24259.</p></caption><graphic xmlns:xlink="http://www.w3.org/1999/xlink" xlink:href="ZooKeys-170-029-g003.jpg" position="float" orientation="portrait" xlink:type="simple"/></fig><fig id="F11" position="float" orientation="portrait"><label>Figures 33–41.</label><caption><p> <italic><tp:taxon-name>Holocacista</tp:taxon-name></italic> and <italic><tp:taxon-name>Antispila</tp:taxon-name></italic> adult habitus in dorsal or lateral(<bold>40, 41</bold>)view. <bold>33</bold> <italic><tp:taxon-name>Holocacista rivillei</tp:taxon-name></italic>, male, Italy <bold>34</bold> <italic><tp:taxon-name>Antispila voraginella</tp:taxon-name></italic>, male, USA: Arizona, genitalia slide EJvN3918 <bold>35</bold> <italic><tp:taxon-name>Antispila ampelopsifoliella</tp:taxon-name></italic>, female, USA, Vermont: Salisbury, genitalia slide JCK15220 <bold>36</bold> <italic><tp:taxon-name>Antispila hydrangaeella</tp:taxon-name></italic>, female, USA: Georgia, Chattahoochee NF <bold>37</bold> <italic><tp:taxon-name>Antispila</tp:taxon-name></italic> cf <italic>viticordifoliella</italic>, female, Canada: Ottawa <bold>38, 39</bold> <italic><tp:taxon-name>Antispila</tp:taxon-name></italic> cf <italic>isabella</italic>, male, upper and underside (39) with androconial scales, USA: Connecticut, Mansfield, DLW90J8 <bold>40</bold> <italic><tp:taxon-name>Antispila</tp:taxon-name></italic> “vitis1”, female, USA: Florida, genitalia slide EJvN4205 <bold>41</bold> <italic><tp:taxon-name>Antispila</tp:taxon-name></italic> cf <italic>viticordifoliella</italic>, female, USA: Florida, genitalia slide EJvN4207. Arrows indicate white tipped antennae in <italic><tp:taxon-name>Antispila hydrangaeella</tp:taxon-name></italic> and cf <italic>viticordifoliella</italic>.</p></caption><graphic xmlns:xlink="http://www.w3.org/1999/xlink" xlink:href="ZooKeys-170-029-g011.jpg" position="float" orientation="portrait" xlink:type="simple"/></fig><fig id="F13" position="float" orientation="portrait"><label>Figures 48–53.</label><caption><p> <italic><tp:taxon-name>Holocacista rivillei</tp:taxon-name></italic>, male and female genitalia, <italic><tp:taxon-name>Antispila ampelopsifoliella</tp:taxon-name></italic>, female genitalia(<bold>53</bold>)<bold>. 48–50</bold> Male genitalia, Italy, slides RMNH.INS.15248, 15250, 15251 <bold>51–52</bold>Female genitalia, slide RMNH.INS.15252 <bold>53</bold> Ovipositor and tergum 8, genitalia slide JCK15220.</p></caption><graphic xmlns:xlink="http://www.w3.org/1999/xlink" xlink:href="ZooKeys-170-029-g013.jpg" position="float" orientation="portrait" xlink:type="simple"/></fig><fig id="F14" position="float" orientation="portrait"><label>Figures 54–61.</label><caption><p><italic><tp:taxon-name>Holocacista rivillei</tp:taxon-name></italic> and <italic><tp:taxon-name>Antispila</tp:taxon-name></italic> species, life history. <bold>54–55</bold> <italic><tp:taxon-name>Holocacista rivillei</tp:taxon-name></italic> on <italic><tp:taxon-name>Vitis vinifera</tp:taxon-name></italic>, Italy: Rovereto <bold>56</bold> <italic><tp:taxon-name>Antispila ampelopsifoliella</tp:taxon-name></italic> on <italic><tp:taxon-name>Parthenocissus quinquefolia</tp:taxon-name></italic>, USA: Button Bay SP, 16.ix.2011 <bold>57 </bold><italic><tp:taxon-name>Antispila</tp:taxon-name></italic> cf <italic>viticordifoliella</italic> on <italic><tp:taxon-name>Phyllonorycter quinquefolia</tp:taxon-name></italic>, same locality <bold>58, 60</bold> <italic><tp:taxon-name>Antispila</tp:taxon-name></italic> cf <italic>isabella</italic> on <italic><tp:taxon-name>Vitis riparia</tp:taxon-name></italic>, USA: Button Bay SP, 16.ix.2011 <bold>59, 61</bold><italic><tp:taxon-name>Antispila</tp:taxon-name></italic> “vitis2” on <italic><tp:taxon-name>Vitis riparia</tp:taxon-name></italic>, samelocality. In the last four photos also parts are visible of gallery mines of <italic><tp:taxon-name>Phyllocnistis vitegenella</tp:taxon-name></italic>.</p></caption><graphic xmlns:xlink="http://www.w3.org/1999/xlink" xlink:href="ZooKeys-170-029-g014.jpg" position="float" orientation="portrait" xlink:type="simple"/></fig></tp:treatment-sec><ref-list><ref id="B31"><mixed-citation xmlns:xlink="http://www.w3.org/1999/xlink" xlink:type="simple"><person-group><name name-style="western"><surname>Godeheu de Riville</surname></name></person-group> (<year>1750</year>)<source> Histoire d’une chenille mineuse des feuilles de vigne extraite d’une lettre écrite de Malte à M. de Reaumur. Mémoires de Mathématique et de Physique présentés a l’Académie Royale des Sciences 1: 177–189. <ext-link ext-link-type="uri" xlink:href="http://biodiversitylibrary.org/page/28958314" xlink:type="simple">http://biodiversitylibrary.org/page/28958314</ext-link></source></mixed-citation></ref><ref id="B88"><mixed-citation xmlns:xlink="http://www.w3.org/1999/xlink" xlink:type="simple"><person-group><name name-style="western"><surname>Stainton</surname><given-names>HT</given-names></name></person-group> (<year>1869</year>)<source> The lost pleiad. In: Stainton HT (Ed) The Tineina of Southern Europe. John van Voorst, London, 309–319, frontispiece. <ext-link ext-link-type="uri" xlink:href="http://biodiversitylibrary.org/page/21067513" xlink:type="simple">http://biodiversitylibrary.org/page/21067513</ext-link></source></mixed-citation></ref><ref id="B93"><mixed-citation xmlns:xlink="http://www.w3.org/1999/xlink" xlink:type="simple"><person-group><name name-style="western"><surname>Voigt</surname><given-names>G</given-names></name></person-group> (<year>1931</year>)<article-title> Bemerkungen über die Rebenminiermotte, <italic>Antispila rivillei</italic> Stt.</article-title><source>Journal of Pest Science </source><volume>8</volume>: <fpage>90</fpage>-<lpage>93</lpage>. doi: <ext-link ext-link-type="uri" xlink:href="http://dx.doi.org/10.1007/BF02338870" xlink:type="simple">10.1007/BF02338870</ext-link></mixed-citation></ref><ref id="B5"><mixed-citation xmlns:xlink="http://www.w3.org/1999/xlink" xlink:type="simple"><person-group><name name-style="western"><surname>Berro</surname><given-names>JM</given-names></name></person-group> (<year>1934</year>)<article-title> La <italic>Antispila rivillei</italic> (Stt.) den los parrales de Almeria.</article-title><source>Boletin de Patologia Vegetal y Entomologia Agricola </source><volume>7</volume>: <fpage>60</fpage>-<lpage>68</lpage>.</mixed-citation></ref><ref id="B54"><mixed-citation xmlns:xlink="http://www.w3.org/1999/xlink" xlink:type="simple"><person-group><name name-style="western"><surname>Marchi</surname><given-names>G</given-names></name></person-group> (<year>1956</year>)<article-title> Ricerche su un Lepidottero Eliozelide, l’ “<italic>Holocacista rivillei</italic>” Staint., minatore delle foglie della Vite.</article-title><source>Bollettino del Laboratorio di Entomologia del Reale Istituto Superiore Agrario di Bologna </source><volume>22</volume>: <fpage>247</fpage>-<lpage>276</lpage>.</mixed-citation></ref><ref id="B21"><mixed-citation xmlns:xlink="http://www.w3.org/1999/xlink" xlink:type="simple"><person-group><name name-style="western"><surname>Dovnar-Zapol’skij</surname><given-names>DP</given-names></name></person-group> (<year>1969</year>)<source> Miniruyushchie nasekomye na rasteniyakh Kirgizii i sopredel’nykh territorij.</source><publisher-name>[Mining insects on plants of Kirgizia and neighbourhood territory]. Akademiya Nauk Kirgizskoj SSR</publisher-name>, <publisher-loc>Frunze</publisher-loc>, <lpage>149</lpage> pp.[In Russian]</mixed-citation></ref><ref id="B6"><mixed-citation xmlns:xlink="http://www.w3.org/1999/xlink" xlink:type="simple"><person-group><name name-style="western"><surname>Bournier</surname><given-names>A</given-names></name></person-group> (<year>1977</year>)<source> Grape Insects. Annual Review of Entomology 22: 355–376.</source> doi: <ext-link ext-link-type="uri" xlink:href="http://dx.doi.org/10.1146/annurev.en.22.010177.002035" xlink:type="simple">10.1146/annurev.en.22.010177.002035.</ext-link></mixed-citation></ref><ref id="B75"><mixed-citation xmlns:xlink="http://www.w3.org/1999/xlink" xlink:type="simple"><person-group><name name-style="western"><surname>Puplesiene</surname><given-names>J</given-names></name></person-group> (<year>1996</year>)<article-title> Chromosome numbers in four species of mining Lepidoptera (Heliozelidae, Bucculatricidae, Gracillariidae, Elachistidae).</article-title> In: <person-group><name name-style="western"><surname>Jonaitis</surname><given-names>V</given-names></name></person-group> (<role>Ed</role>). <issue-title>Lietuvos entomologu darbai (Lietuvos entomologu draugijos 30-meciui) (Research of Lithuanian Entomologist (to the thirty years of Lithuanian Entomological Society)).</issue-title><source>Lithuanian Entomological Society/Institute of Ecology, Vilnius</source>: <fpage>90</fpage>-<lpage>98</lpage>.</mixed-citation></ref><ref id="B52"><mixed-citation xmlns:xlink="http://www.w3.org/1999/xlink" xlink:type="simple"><person-group><name name-style="western"><surname>Maček</surname><given-names>J</given-names></name></person-group> (<year>1999</year>)<article-title> Hiponomološka Favna Slovenije. Hyponomologische Fauna Sloweniens.</article-title><source>Dela / Slovenska Akademija Znanosti in Umetnosti; Razred za Prirodoslovne Vede </source><volume>37</volume>: <fpage>1</fpage>-<lpage>386</lpage>.</mixed-citation></ref><ref id="B66"><mixed-citation xmlns:xlink="http://www.w3.org/1999/xlink" xlink:type="simple"><person-group><name name-style="western"><surname>Nieukerken</surname><given-names>EJ van</given-names></name></person-group> (<year>2011</year>) <article-title>Fauna Europaea: Heliozelidae,Nepticulidae, Opostegidae, Schreckensteiniidae, Urodidae</article-title>. In: <person-group><name name-style="western"><surname>Karsholt</surname><given-names>O</given-names></name><name name-style="western"><surname>Nieukerken</surname><given-names>EJ van</given-names></name></person-group> (<role>Eds</role>) (<year>2011</year>)<source> Lepidoptera. Fauna Europaea version 2.4. <ext-link ext-link-type="uri" xlink:href="http://www.faunaeur.org/" xlink:type="simple">http://www.faunaeur.org/</ext-link></source></mixed-citation></ref></ref-list></tp:taxon-treatment>
